# Supplementary material for: Genome-Wide Identification and Characterization of Lignin Synthesis Genes in Maize
Source: Int J Mol Sci. 2024 Jun 18;25(12):6710. doi: 10.3390/ijms25126710 (PMC11203529; doi:10.3390/ijms25126710)
Supplement: Supplementary file 1 [file ijms-25-06710-s001.zip]

Archive with 2 entries (2 files):
- Supplementary FiguresV2.pdf
- Supplementary Tables-v1.xlsx
