# Supplementary material for: Genome-Wide Identification and Characterization of Lignin Synthesis Genes in Maize
Source: Int J Mol Sci. 2024 Jun 18;25(12):6710. doi: 10.3390/ijms25126710 (PMC11203529; doi:10.3390/ijms25126710)
Supplement: Supplementary file 1 [file ijms-25-06710-s001.zip › Supplementary Tables-v1.xlsx]

## Sheet: Supplementary Table S1 
Supplementary Table S1. The identified lignin synthetic genes in maize genome.
Gene ID	Chr	start	end	Gene family	Gene name	Description
Zm00001eb002570	chr1	7282397	7288752	4CL		4-coumarate--CoA ligase
Zm00001eb004210	chr1	11615310	11620571			4-coumarate--CoA ligase
Zm00001eb025180	chr1	107280773	107290363			4-coumarate--CoA ligase-like 6
Zm00001eb040790	chr1	214915554	214917940			4-coumarate--CoA ligase
Zm00001eb048810	chr1	250821398	250825881			4-coumarate--CoA ligase
Zm00001eb083110	chr2	55135556	55137730		ZmACSN2	4-coumarate--CoA ligase
Zm00001eb119050	chr3	1753549	1756127		ZmACSN3	RING-type E3 ubiquitin transferase /4-coumarate--CoA ligase
Zm00001eb178360	chr4	74818087	74829095		ZmSI605011H06	4-coumarate--CoA ligase
Zm00001eb187910	chr4	163367810	163373154			4-coumarate--CoA ligase
Zm00001eb233720	chr5	91220184	91225235		ZmBM5	4-coumarate--CoA ligase
Zm00001eb298620	chr7	2049567	2052270			4-coumarate--CoA ligase
Zm00001eb308860	chr7	81692351	81702315			4-coumarate--CoA ligase
Zm00001eb365590	chr8	170148155	170159527		ZmIDP1436	4-coumarate--CoA ligase
Zm00001eb389420	chr9	112212287	112219187		ZmIDP8093	4-coumarate--CoA ligase
Zm00001eb058180	chr1	286128814	286130615	C3H	ZmCYP35	Tryptophan N-monooxygenase 2
Zm00001eb219290	chr5	19813166	19815202		ZmCYP34	Cytochrome P450 CYP79A33
Zm00001eb219870	chr5	21800517	21802352		ZmCYP36	Tryptophan N-monooxygenase 2
Zm00001eb224350	chr5	41438664	41440522			Cytochrome P450 family 87 subfamily A polypeptide 6
Zm00001eb385020	chr9	83396527	83398470		ZmCYP9	Cytochrome P450 9
Zm00001eb150550	chr3	192786728	192789449	C3H&C4H	ZmUMC2381	Cytochrome P450 98A3
Zm00001eb240910	chr5	163098338	163100423			Trans-cinnamate 4-monooxygenase
Zm00001eb285030	chr6	146507219	146509505			Trans-cinnamate 4-monooxygenase
Zm00001eb291460	chr6	167109208	167113737		ZmCYP46	Cytochrome P450 98A3
Zm00001eb346150	chr8	85498616	85502010		ZmPCO098406	Trans-cinnamate 4-monooxygenase
Zm00001eb368900	chr8	176949353	176951758			Putative cytochrome P450 superfamily protein
Zm00001eb260220	chr6	7059908	7061865	C4H		Cytochrome P450 71A26
Zm00001eb070170	chr2	9225725	9228152	CAD	ZmLOC100281367	Putative cinnamyl alcohol dehydrogenase 1
Zm00001eb071040	chr2	10925155	10929339		ZmCAD1	Cinnamyl alcohol dehydrogenase1
Zm00001eb088800	chr2	112284266	112285820		ZmLOC100216819	Mannitol dehydrogenase (Putative cinnamyl alcohol dehydrogenase 9)
Zm00001eb234730	chr5	101207388	101211688		ZmBM1	Cinnamyl alcohol dehydrogenase (Cinnamyl alcohol dehydrogenase 2) (Putative cinnamyl alcohol dehydrogenase)
Zm00001eb312060	chr7	112817140	112819097		ZmLOC100272868	Putative cinnamyl alcohol dehydrogenase 6
Zm00001eb312070	chr7	112848205	112849898		ZmLOC100273454	Putative cinnamyl alcohol dehydrogenase 6
Zm00001eb312080	chr7	112935192	112937309		ZmPCO149657B	Putative cinnamyl alcohol dehydrogenase 6
Zm00001eb374100	chr9	12845042	12848726		ZmGPM42A	Mannitol dehydrogenase (Putative cinnamyl alcohol dehydrogenase 1)
Zm00001eb413850	chr10	65552332	65555718		ZmCL4921_1	Putative cinnamyl-alcohol dehydrogenase family protein
Zm00001eb101680	chr2	194468997	194470693	CCoAOMT		Caffeoyl-CoA O-methyltransferase 1
Zm00001eb199470	chr4	204194919	204196509		ZmOMT4	Phosphatidylinositol/phosphatidylcholine transfer protein SFH13
Zm00001eb199490	chr4	204197681	204198830			Caffeoyl-CoA O-methyltransferase 1
Zm00001eb271480	chr6	88748193	88750113		ZmOMT1	Caffeoyl-CoA 3-O-methyltransferase 1 (Caffeoyl-CoA O-methyltransferase1)
Zm00001eb416160	chr10	81688871	81699884		ZmOMT3	Caffeoyl CoA O-methyltransferase3 (Caffeoyl-CoA O-methyltransferase 1)
Zm00001eb041120	chr1	216343268	216349212	CCR	ZmCNCR1	Cinnamoyl CoA reductase1
Zm00001eb102000	chr2	195406450	195409163		ZmLOC103647545	NAD(P)-binding Rossmann-fold superfamily protein
Zm00001eb149150	chr3	188665919	188668132		ZmLOC103651053	NAD(P)-binding Rossmann-fold superfamily protein
Zm00001eb159020	chr3	221779777	221781603		ZmA1	Dihydroflavonol-4-reductase (NADPH-dependent reductase)
Zm00001eb179780	chr4	87112506	87118615		ZmLOC109946031	Cinnamoyl-CoA reductase 1
Zm00001eb191610	chr4	176940210	176941952			Cinnamoyl-CoA reductase 1
Zm00001eb211960	chr5	2914572	2926793		ZmIDP2557	40S ribosomal protein S23-2
Zm00001eb211970	chr5	3006639	3008998		ZmGPM111	NAD(P)-binding Rossmann-fold superfamily protein
Zm00001eb234090	chr5	94464068	94467086			Dihydroflavonol-4-reductase
Zm00001eb237050	chr5	133621393	133629308		ZmGPM720	NAD(P)-binding Rossmann-fold superfamily protein
Zm00001eb307060	chr7	48894733	48896885		ZmCNCR2	Cinnamoyl CoA reductase2
Zm00001eb316910	chr7	138978195	138980613		ZmGPM248	NAD(P)-binding Rossmann-fold superfamily protein
Zm00001eb316920	chr7	139006085	139007946		ZmLOC100284190	Dihydroflavonol-4-reductase
Zm00001eb316930	chr7	139201241	139206580		ZmLOC100282228	Dihydroflavonol-4-reductase
Zm00001eb316940	chr7	139256603	139259621		ZmLOC103632940	NAD(P)-binding Rossmann-fold superfamily protein
Zm00001eb317040	chr7	139475355	139478085		ZmDFR1	Dihydroflavonoid reductase1 (Tetraketide alpha-pyrone reductase 1)
Zm00001eb333550	chr8	5572110	5591165		ZmIDP4767	Cinnamoyl-CoA reductase 1
Zm00001eb333560	chr8	5633265	5638250		ZmIDP4405	Cinnamoyl-CoA reductase 1
Zm00001eb359030	chr8	149935020	149936675		ZmA4	Dihydroflavonol-4-reductase
Zm00001eb374630	chr9	14392362	14395199		ZmLOC100382657	Cinnamoyl-CoA reductase 1
Zm00001eb387920	chr9	104730044	104737089		ZmAY103770	Dihydroflavonol-4-reductase
Zm00001eb387930	chr9	104757632	104762175		ZmIDP7346	NAD(P)-binding Rossmann-fold superfamily protein
Zm00001eb388020	chr9	104998782	105000753		ZmLOC100193896	NAD(P)-binding Rossmann-fold superfamily protein
Zm00001eb413110	chr10	58527860	58532050		ZmCL42025_1	Nuclear transcription factor Y subunit C-2
Zm00001eb431510	chr10	145907556	145909912		ZmANDR2	Leucoanthocyanidin reductase
Zm00001eb172420	chr4	34198723	34201171	COMT	ZmBM3	Caffeic acid 3-O-methyltransferase (CAOMT) (COMT) (Flavone 3'-O-methyltransferase 1) (ZmOMT1)
Zm00001eb190920	chr4	175083714	175087333		ZmNANMT1	O-methyltransferase family protein
Zm00001eb400190	chr9	153266833	153268354		ZmFOMT4	Flavone 3'-O-methyltransferase 1
Zm00001eb017620	chr1	62696280	62698795	F5H	ZmLOC100284951	Flavonoid 3-monooxygenase
Zm00001eb017640	chr1	62897751	62900035		ZmLOC100281654	Cytochrome P450 84A1
Zm00001eb026930	chr1	126913442	126920750			Cytochrome P450 family 76 subfamily C polypeptide 7
Zm00001eb030030	chr1	165140909	165142913			Cytochrome P450 71D7
Zm00001eb089130	chr2	114665157	114667501			Cytochrome P450 71D7
Zm00001eb089340	chr2	115650244	115652482			Cytochrome P450 71D7
Zm00001eb097920	chr2	178942561	178944328		ZmLOC103647360	Cytochrome P450 84A1
Zm00001eb100200	chr2	189237249	189239965		ZmLOC100273153	Flavonoid 3-monooxygenase
Zm00001eb100210	chr2	189241437	189245677		ZmCYP12	Cytochrome P450 12
Zm00001eb100220	chr2	189330695	189333234			Flavonoid 3-monooxygenase
Zm00001eb117370	chr2	240482363	240484527		ZmCYP20	Trimethyltridecatetraene synthase (Cytochrome P-450 20) (Cytochrome P450 92C6)
Zm00001eb140520	chr3	149294324	149296371			5-epiaristolochene 13-dihydroxylase
Zm00001eb177240	chr4	65784851	65786835		ZmLOC103653333	Putative cytochrome P450 superfamily protein
Zm00001eb219330	chr5	20062498	20068542			Cytochrome P450 71D7
Zm00001eb314130	chr7	126956402	126958835			Cytochrome P450 84A1
Zm00001eb331100	chr7	182942998	182944842			Cytochrome P450 family 76 subfamily C polypeptide 7
Zm00001eb388290	chr9	106424214	106426773		ZmCYP40	Putative cytochrome P450 superfamily protein
Zm00001eb415980	chr10	80715272	80717285			Putative cytochrome P450 superfamily protein
Zm00001eb027660	chr1	139259928	139261383	HCT	ZmNPI598	Omega-hydroxypalmitate O-feruloyl transferase
Zm00001eb041100	chr1	216260850	216266094		ZmHCT9	Anthranilate N-benzoyltransferase protein 1 (Hydroxycinnamoyltransferase9)
Zm00001eb053150	chr1	267355240	267357019			Spermidine hydroxycinnamoyl transferase
Zm00001eb078220	chr2	33379891	33386009		ZmHCT5	Hydroxycinnamoyltransferase5
Zm00001eb098190	chr2	180175862	180177775			Spermidine hydroxycinnamoyl transferase
Zm00001eb124150	chr3	16875694	16878095			Spermidine hydroxycinnamoyl transferase
Zm00001eb124170	chr3	16960715	16963068		ZmPCO076728	Spermidine hydroxycinnamoyl transferase
Zm00001eb124190	chr3	17039767	17042048		ZmHCT7	Hydroxycinnamoyltransferase7
Zm00001eb125070	chr3	20837916	21136985			Spermidine hydroxycinnamoyl transferase
Zm00001eb125080	chr3	21191333	21193391		ZmHCT8	Hydroxycinnamoyltransferase8
Zm00001eb146710	chr3	180456766	180459808		ZmASFT2	Omega-hydroxypalmitate O-feruloyl transferase
Zm00001eb176400	chr4	57803995	57806001			10-deacetylbaccatin III 10-O-acetyltransferase
Zm00001eb246860	chr5	187369606	187374466		ZmHCT6	Shikimate O-hydroxycinnamoyltransferase
Zm00001eb257730	chr5	221811064	221812904			Spermidine hydroxycinnamoyl transferase
Zm00001eb278280	chr6	118453897	118455522		ZmHCT3	Hydroxycinnamoyltransferase3
Zm00001eb313190	chr7	122410714	122412587			Spermidine hydroxycinnamoyl transferase
Zm00001eb364060	chr8	166889377	166891332			DEK domain-containing chromatin associated protein
Zm00001eb366700	chr8	173000291	173003033		ZmHCT10	Hydroxycinnamoyltransferase10
Zm00001eb374530	chr9	14149854	14151367			Spermidine hydroxycinnamoyl transferase
Zm00001eb374550	chr9	14153592	14155238			Spermidine hydroxycinnamoyl transferase
Zm00001eb050970	chr1	259622634	259625237	PAL	ZmPAL11	Phenylalanine ammonia-lyase 11
Zm00001eb077220	chr2	29564492	29567298		ZmPAL6	Phenylalanine ammonia-lyase 6
Zm00001eb077230	chr2	29634795	29638394		ZmPAL2	Phenylalanine ammonia lyase2
Zm00001eb185240	chr4	148551932	148555766		ZmPAL3	Phenylalanine ammonia lyase3
Zm00001eb185250	chr4	148638945	148643994		ZmPAL5	Phenylalanine ammonia lyase5
Zm00001eb185260	chr4	148685735	148688452		ZmPAL4	Phenylalanine ammonia-lyase 4
Zm00001eb205530	chr4	240172199	240173260		ZmPAL1	Phenylalanine ammonia-lyase 1
Zm00001eb228950	chr5	67173184	67174374			Phenylalanine ammonia-lyase
Zm00001eb247630	chr5	190489318	190493473		ZmPAL9	Phenylalanine ammonia-lyase 9
Zm00001eb247650	chr5	190496460	190498845		ZmPAL8	Phenylalanine ammonia-lyase 8
Zm00001eb247660	chr5	190560749	190563289		ZmPAL7	Phenylalanine ammonia-lyase 7

## Sheet: Supplementary Table S2
Supplementary Table S2. The lignin synthetic genes in Arabidopsis genome.
GeneID	Gene famliy	Gene name	Description
AT2G37040	PAL	ATPAL1	Phenylalanine ammonia-lyase 1
AT3G53260	PAL	ATPAL2	Phenylalanine ammonia-lyase 2
AT5G04230	PAL	ATPAL3	Phenylalanine ammonia-lyase 3
AT3G10340	PAL	ATPAL4	Phenylalanine ammonia-lyase 4
AT2G30490	C4H		Cinnamate-4-hydroxylase
AT1G51680	4CL	AT4CL1	4-coumarate:CoA ligase 1
AT3G21240	4CL	AT4CL2	4-coumarate:CoA ligase 2
AT1G65060	4CL	AT4CL3	4-coumarate:CoA ligase 3
AT3G21230	4CL	AT4CL5	4-coumarate:CoA ligase 5
AT5G38120	4CL	AT4CL8	4-coumarate:CoA ligase 8
AT5G48930	HCT		Shikimate hydroxycinnamoyl transferase
AT2G40890	C3H		Coumarate 3-hydroxylase
AT4G26220	CCOAMT	ATCCOAMT1	Caffeoyl coenzyme A O methyltransferase 1
AT4G34050	CCOAMT	ATCCOAMT7	Caffeoyl coenzyme A ester O methyltransferase 7
AT1G67980	CCOAMT		Caffeoyl CoA 3-O-methyltransferase
AT1G15950	CCR	ATCCR1	Cinnamoyl coa reductase 1
AT1G80820	CCR	ATCCR2	Cinnamoyl coa reductase 2
AT1G68540	CCR	ATCCRL6	Cinnamoyl coA reductase like 6
AT4G36220	F5H	ATF5H1	Ferulic acid 5 hydroxylase 1
AT5G54160	COMT	ATOMT1	O-methyltransferase 1
AT1G72680	CAD	ATCAD1	Cinnamyl alcohol dehydrogenases 1
AT2G21730	CAD	ATCAD2	Cinnamyl alcohol dehydrogenases 2
AT2G21890	CAD	ATCAD3	Cinnamyl alcohol dehydrogenases 3
AT3G19450	CAD	ATCAD4	Cinnamyl alcohol dehydrogenases 4
AT4G34230	CAD	ATCAD5	Cinnamyl alcohol dehydrogenases 5
AT4G37970	CAD	ATCAD6	Cinnamyl alcohol dehydrogenases 6
AT4G37980	CAD	ATCAD7	Cinnamyl alcohol dehydrogenases 7
AT4G37990	CAD	ATCAD8	Cinnamyl alcohol dehydrogenases 8
AT4G39330	CAD	ATCAD9	Cinnamyl alcohol dehydrogenases 9

## Sheet: Supplementary Table S3
Supplementary Table S3. The RNA-seq data of the 117 identified lignin synthetic genes in 21 specific tissues.
Gene_name	Ear_Primordium_2_4_mm	Ear_Primordium_6_8_mm	Embryo_38_DAP	Endosperm_Crown_27_DAP	Female_Spikelet_Collected_on_day_as_silk	Germinating_kernels_2_DAI	Internode_6_7	Internode_7_8	Leaf_Zone_1_Symmetrical	Leaf_Zone_2_Stomatal	Leaf_Zone_3_Growth	Mature_Leaf_8	Mature_Pollen	Pericarp_Aleurone_27_DAP	Primary_Root_5_Days	Root_Cortex_5_Days	Root_Elongation_Zone_5_Days	Root_Meristem_Zone_5_Days	Secondary_Root_7_8_Days	Silk	Vegetative_Meristem_16_19_Days
Zm00001eb002570	1.25787	0.91195	7.80549	0.33561	9.29056	17.604	16.0954	13.1081	1.66547	1.23911	2.26924	3.13414	0.0101703	6.82662	32.0118	26.825	26.5192	21.5884	32.4859	5.39861	6.41057
Zm00001eb004210	3.44958	3.06648	9.92004	2.52895	4.38365	12.1014	6.52159	4.98709	3.54949	2.98167	3.31583	23.8206	0.285284	8.25135	13.7931	19.8954	8.51756	3.44796	12.0351	9.81516	4.84236
Zm00001eb017620	0.00927247	0.03905	0.0389897	None	3.65915	0.592407	2.37825	1.31845	0.00903527	0.0225378	0.13433	0.278123	None	1.26619	31.5689	59.009	7.84997	0.498352	20.1709	15.3617	0.392476
Zm00001eb017640	0.00854897	0.0686186	0.601834	0.017068	7.05711	1.87374	9.3803	2.79673	0.0591172	3.51243	4.51364	7.32276	None	0.130051	None	None	None	0.00939973	None	4.43403	0.104506
Zm00001eb025180	0.884587	1.00518	1.88695	1.18699	0.632173	1.97675	1.52303	1.38924	0.747506	0.72298	0.774556	0.584082	None	0.920581	2.00708	0.211495	2.07181	2.78745	1.4952	0.490559	1.46972
Zm00001eb026930	0.016451	0.0817295	0.292784	None	6.78936	4.85088	2.0778	0.503312	0.661917	1.10046	2.15464	6.15868	None	0.164281	15.0593	19.8341	15.428	6.62131	11.3748	5.58467	0.859779
Zm00001eb027660	None	0.0213167	0.0574621	None	2.45006	0.0328265	0.347415	0.548378	None	0.0153425	0.118425	None	None	0.0167734	None	None	None	None	0.0133953	0.0432107	0.0292151
Zm00001eb030030	None	None	None	None	None	0.0521966	None	None	None	None	None	None	None	None	1.3813	0.426385	0.0139091	0.749837	0.957695	None	None
Zm00001eb040790	None	0.0444313	0.0179895	None	0.012491	0.863802	0.138214	0.0943937	None	None	None	0.246653	None	0.371442	0.15331	0.184915	None	None	0.643653	None	0.0374568
Zm00001eb041100	0.0434999	0.0333075	0.0552823	0.538642	1.17553	0.926396	0.205589	0.267969	0.0576928	0.0842551	0.317329	23.9592	None	0.555431	1.10821	0.0948368	0.237854	0.20785	1.79847	0.0564098	0.134078
Zm00001eb041120	1.67874	2.30163	6.46564	0.348679	1.95225	126.635	36.3637	26.6345	6.75467	5.38778	6.73221	39.2234	None	20.7521	79.8168	84.4757	0.0911428	0.0869208	91.0731	1.59117	14.1278
Zm00001eb048810	2.21362	1.57377	1.84375	4.37004	4.39155	7.17811	1.1337	0.761391	0.509554	0.107479	0.293119	14.3746	0.0155967	8.60256	14.149	23.0805	5.84769	3.50915	20.4902	7.68715	0.438084
Zm00001eb050970	0.00566243	None	None	None	0.0991798	0.0361296	0.00645473	None	None	None	None	None	None	None	10.8915	12.8733	1.56098	0.0142518	4.73505	0.00685287	0.0162853
Zm00001eb053150	0.0625831	0.164042	None	None	0.0692575	0.00594687	None	None	None	None	0.0330666	None	None	0.0120782	None	None	None	0.0100717	0.00908933	0.019609	None
Zm00001eb058180	None	None	None	0.0134058	None	0.012075	None	None	None	None	None	None	None	None	None	None	None	None	0.0104316	None	None
Zm00001eb070170	None	0.117507	0.000120568	0.000190838	0.180191	0.0155542	0.332143	0.135707	0.0428732	0.0250866	0.0616483	0.0720016	0.00357383	0.000600977	0.0119677	0.0287424	0.0687162	0.216139	0.0368316	0.198765	0.0944058
Zm00001eb071040	13.0883	18.0012	58.0863	0.696197	72.1111	13.6418	9.95013	7.45462	2.50712	29.9084	37.02	3.20713	0.0358742	1.32855	0.41861	0.251478	1.2257	0.498754	0.0549274	51.4433	2.38711
Zm00001eb077220	4.26887	2.97228	1.2295	0.670764	3.80729	2.56282	3.596	5.6581	1.23875	0.939278	0.181837	2.00569	None	8.38856	17.397	23.325	1.21166	0.344427	15.4832	9.9337	12.8854
Zm00001eb077230	14.8522	17.863	5.9131	0.0382706	128.69	21.1788	135.134	205.081	36.7953	17.2971	22.9207	2.86126	None	11.468	121.872	112.973	9.68544	26.1922	111.599	124.963	161.2
Zm00001eb078220	9.40475	8.83669	10.1434	2.69962	5.88242	31.1333	10.2745	11.5847	4.63176	6.19894	6.16642	13.0576	None	11.9649	33.7848	23.6493	23.6517	24.3205	34.7799	6.48102	11.3135
Zm00001eb083110	None	None	None	None	None	0.00986803	None	None	None	None	None	None	None	None	None	None	None	None	None	None	None
Zm00001eb088800	0.0832714	0.106817	None	None	0.580969	0.0581934	0.1723	0.365897	0.168734	0.125608	0.0478059	4.89758	0.0738297	0.567955	0.445799	2.64645	0.131597	None	0.897779	15.4012	0.00051699
Zm00001eb089130	0.452598	0.304516	0.298402	0.0194252	0.13666	0.0830679	4.91662	5.10622	0.836114	0.503695	0.199314	4.78771	None	None	0.23137	0.804023	0.339968	0.0197987	0.782156	3.5347	1.93043
Zm00001eb089340	3.89428	3.23867	2.85649	0.0191254	2.17713	0.546016	48.9089	55.5824	9.68992	5.5303	2.27904	69.7142	None	0.0180197	2.1306	11.3197	2.66246	0.197123	3.5631	36.0173	25.1639
Zm00001eb097920	None	None	None	None	None	0.0129502	0.0100546	None	None	None	None	0.631558	None	None	0.010603	0.0122996	0.0778224	None	0.0304049	None	None
Zm00001eb098190	0.054997	0.0261276	0.0298489	None	1.895	0.0882075	3.3196	2.79996	0.290035	0.960069	1.6858	0.410477	None	None	0.0436379	None	0.0345146	None	None	0.0149113	0.564059
Zm00001eb100200	0.172247	0.0812865	0.0377005	None	0.729734	0.286412	0.898498	2.18303	0.140132	0.0611879	0.0482567	None	None	0.167077	2.66572	5.02624	0.0136396	None	2.91154	1.12377	0.582547
Zm00001eb100210	0.0275449	0.0136908	0.610323	0.0190653	2.89161	2.21167	1.8045	1.38079	0.0435507	0.113674	0.461252	0.0857863	None	3.85472	28.542	54.0911	0.17099	0.215028	27.6707	7.96661	0.142405
Zm00001eb100220	0.359402	0.522692	0.10673	None	0.362253	0.0362704	0.44882	0.24903	0.0156102	None	0.00826713	1.93794	None	0.286779	4.29496	5.14395	0.745389	0.0497583	6.34835	0.190115	0.0387673
Zm00001eb101680	24.3911	26.7348	104.788	21.4755	48.7512	62.9579	11.1353	12.7662	18.6996	8.82413	5.00058	9.63621	0.0793112	117.506	20.4728	82.1971	7.18166	16.3181	29.0315	56.7688	24.5265
Zm00001eb102000	0.454529	0.301459	0.0345206	0.93823	0.968621	0.064502	None	None	0.0298537	0.0157902	0.177698	31.6274	None	0.304603	0.0135111	0.419301	0.0163261	None	0.108342	0.288012	0.033301
Zm00001eb117370	None	None	0.0785992	0.0347947	0.0159315	1.92294	None	0.0272261	None	0.0389322	1.28447	2.48966	None	10.0806	32.9739	158.627	2.10255	0.251279	49.4443	None	None
Zm00001eb119050	0.0478405	0.0415063	0.0914732	None	0.366705	0.234473	0.283805	0.228311	0.0755479	0.12818	0.242137	1.3585	0.0877595	0.0549116	0.144404	0.242382	0.0592891	0.0723986	0.123595	0.136733	0.172994
Zm00001eb124150	None	0.00961513	None	None	None	0.0066568	0.0245428	0.036397	0.00999137	0.0291279	0.0701709	1.87443	None	None	0.0853121	None	0.0421732	0.0582297	0.0429331	None	None
Zm00001eb124170	11.3905	12.8891	6.79932	0.657504	18.2583	15.0412	46.2453	42.3	25.4557	70.6875	136.85	14.5899	0.018272	6.58489	25.9739	8.96896	20.438	22.7985	21.0883	29.1687	25.6236
Zm00001eb124190	None	0.0348342	None	None	0.0381725	0.0362394	0.568214	0.509156	0.528119	4.07198	13.1778	21.8372	0.0115521	0.0169941	0.0168039	None	None	0.0178597	0.0338922	0.0275851	0.716619
Zm00001eb125070	0.0531311	0.127782	1.17389	0.0085086	0.118902	24.992	0.113815	0.0614014	0.0242557	0.080703	0.264295	0.0760618	None	None	116.249	25.6779	217.665	104.425	163.454	22.8183	0.0855245
Zm00001eb125080	0.0489747	0.0351312	0.00363613	None	0.662871	0.277691	19.515	8.35062	0.956904	0.822617	1.05349	0.460678	None	0.00619093	1.04227	0.127851	1.40116	1.6508	1.87878	3.413	1.09749
Zm00001eb140520	None	None	None	None	None	None	None	None	None	None	None	0.0324627	None	None	0.730757	1.94986	0.024074	None	1.30443	0.0450139	None
Zm00001eb146710	0.480597	1.05358	0.0427821	None	7.07222	0.183901	0.0768812	0.0477735	None	0.0273291	0.24526	0.616322	None	0.11913	64.3904	111.74	0.936057	0.769214	77.403	0.843082	0.052434
Zm00001eb149150	None	0.0153216	0.0605095	0.0894913	None	0.0273709	0.439641	0.432608	0.0141803	0.0208333	0.0674723	None	None	0.0191885	0.0455841	0.0553382	0.0416821	0.131384	0.0450882	0.0280553	0.0334216
Zm00001eb150550	57.6577	55.7804	8.76126	0.480239	75.7063	78.7482	83.4832	109.506	57.0394	41.388	37.1988	59.4232	0.0168842	21.0189	22.1169	56.8837	5.10189	6.29126	22.9252	54.1469	195.53
Zm00001eb159020	1.30993	4.36642	0.167759	None	19.2967	0.0569653	1.73589	3.0672	0.599916	0.0580315	0.0731488	0.19225	None	0.446765	15.5272	111.693	0.0509378	0.0641963	42.8481	1712.84	3.27483
Zm00001eb172420	0.198561	0.385605	0.0929566	0.181753	0.137845	1.2348	1.64039	1.27359	1.21247	1.72248	1.77954	3.40431	None	4.18983	6.59899	8.09451	1.87336	0.0191685	2.88334	1.18787	1.39059
Zm00001eb176400	0.17181	0.730987	None	None	0.946817	None	24.3704	43.429	3.49924	7.02229	0.916499	0.460192	0.352181	None	None	0.0108273	None	None	None	0.166035	10.9097
Zm00001eb177240	None	0.00759647	0.0123239	0.208223	None	0.10303	0.0899324	0.204321	None	None	None	0.0090448	None	0.0427267	12.344	30.0291	0.417288	2.38372	14.1683	0.00867087	None
Zm00001eb178360	0.0277403	0.0339338	0.04658	1.3076	0.502049	1.87369	2.23566	1.05356	0.121707	0.13341	0.699218	2.7384	0.137935	7.33615	16.6159	28.0105	14.9216	10.8778	20.9063	4.56357	0.15026
Zm00001eb179780	0.00468873	0.00558167	0.000138925	0.000186403	None	None	0.000203883	0.0187633	0.0057705	None	0.000107565	None	None	None	0.151606	0.0738357	0.000269231	0.000105884	0.0760233	0.000181213	0.000214423
Zm00001eb185240	0.812881	0.727334	1.00731	0.338716	3.84046	2.57176	6.01394	4.69128	1.41168	19.1326	26.2028	1.44911	None	7.67165	31.8793	26.7891	9.09355	1.28931	33.3291	7.92871	2.51973
Zm00001eb185250	3.80825	2.72884	14.2416	0.457923	14.5943	19.4848	6.71485	5.86904	1.87895	3.92764	6.27916	4.96718	None	32.0844	55.4631	85.6453	47.18	9.88335	57.5339	90.9823	6.82348
Zm00001eb185260	0.114243	0.115665	0.953539	0.0293575	0.205303	2.01738	0.606659	0.369528	0.216185	0.090286	0.618701	1.02546	None	15.2158	5.00433	6.16913	0.0123586	0.0262284	9.89437	0.066458	1.2676
Zm00001eb187910	28.5618	24.7412	1.33835	0.0977146	5.43391	22.5432	19.4114	18.6079	11.0416	12.0774	13.91	9.50151	0.135366	4.57413	56.9207	52.76	49.2382	26.0685	55.4503	80.7874	31.4331
Zm00001eb190920	11.9638	14.826	43.2607	1.12013	48.1245	48.4824	30.3473	26.5018	12.6054	8.57688	6.48393	20.512	0.327373	1.48839	11.5535	7.64201	9.98228	29.0907	19.5853	16.4483	16.7766
Zm00001eb191610	1.80423	5.07671	0.951717	0.0424567	0.134384	0.272073	0.476475	0.443518	0.382813	0.266571	0.0939546	0.293168	0.00871037	2.86414	0.184324	0.181088	0.0155305	0.655537	0.312629	0.283697	0.610907
Zm00001eb199470	None	None	1.06513	None	None	2.73295	0.0574752	None	None	0.0618797	0.0436193	0.0780586	None	0.135741	1.63735	2.77355	1.47072	0.345725	0.84525	None	None
Zm00001eb199490	None	0.0611657	None	None	None	0.777485	None	0.042518	None	None	0.075251	2.18179	None	0.100448	101.868	242.108	9.37107	0.405386	115.514	None	None
Zm00001eb205530	0.0084491	0.0247415	None	None	None	0.00548527	0.00673653	0.00656127	None	None	None	0.006289	None	0.142533	0.152572	0.0673868	0.0659613	None	0.197851	0.223891	None
Zm00001eb211960	2.97239	3.75017	28.9376	0.237795	20.6103	75.428	35.4536	25.0591	8.12865	7.55189	7.65368	9.6718	None	2.1529	2.9438	8.53827	1.80741	2.67965	3.11478	25.3431	16.155
Zm00001eb211970	0.120712	0.480001	6.0863	0.0190749	32.3505	6.12075	13.9426	10.224	0.622499	0.130692	0.352994	29.6033	None	2.34552	4.94819	28.2811	0.218762	0.261516	6.41316	39.0368	7.1469
Zm00001eb219290	None	None	None	None	None	None	None	None	None	None	None	None	None	0.0113892	None	None	None	None	None	None	0.0192677
Zm00001eb219330	2.6572	3.2203	4.20802	1.03128	6.00003	2.21393	2.51604	3.76389	3.11648	1.74133	0.83535	0.421786	None	2.78903	0.817699	0.548338	0.529035	0.738408	0.686187	5.20202	4.02499
Zm00001eb219870	None	None	None	None	None	None	None	None	None	None	None	None	None	None	None	None	None	None	None	None	None
Zm00001eb224350	None	0.0146135	None	None	None	0.0785474	None	None	None	None	None	None	None	0.0844965	1.30151	3.50606	0.282299	0.335147	1.52878	0.336033	None
Zm00001eb228950	None	None	None	None	None	None	None	None	None	None	None	None	None	None	None	None	None	None	None	None	None
Zm00001eb233720	6.23729	4.67179	6.0137	0.672246	4.25643	22.4863	18.6747	15.1577	2.97145	1.91677	3.11836	14.324	0.0277867	58.0703	95.1786	108.744	39.4478	1.28106	138.903	21.0899	6.79685
Zm00001eb234090	0.415995	0.538297	0.169482	0.0400536	0.064891	0.19282	0.119006	0.188897	0.498531	0.612187	0.355827	0.691487	None	0.476515	0.0606519	0.10017	0.0548367	0.0288208	0.0311955	0.141325	1.27931
Zm00001eb234730	5.67414	7.78008	5.22177	2.48136	44.1124	20.7727	70.4314	51.3478	10.1053	6.18358	9.04368	45.935	None	91.9082	515.354	946.1	50.6705	2.55686	625.559	154.544	17.2334
Zm00001eb237050	53.3542	49.3775	96.7699	2.04517	117.99	69.7195	77.8827	92.8853	52.5946	36.6704	53.0571	48.701	0.250372	22.6446	56.5523	21.5314	39.7941	64.9483	74.2258	130.836	54.2951
Zm00001eb240910	None	None	None	None	None	None	None	None	None	None	None	None	None	None	None	None	None	None	None	None	None
Zm00001eb246860	7.41592	8.1615	7.86444	18.4112	8.17136	34.5881	12.9871	9.31618	2.82645	2.93309	5.61667	10.4376	None	56.636	175.824	313.305	112.539	21.2282	193.288	59.675	4.72513
Zm00001eb247630	11.4216	6.83532	41.4028	1.17851	43.4522	99.1656	31.7719	27.5839	2.53463	3.87338	7.67021	26.8705	None	108.742	216.074	283.034	87.5948	13.1998	233.251	94.547	32.2921
Zm00001eb247650	1.42265	1.63528	0.160797	0.017707	1.60221	2.04811	0.483901	0.434259	0.0580395	0.0878782	0.176515	0.745143	None	11.8588	16.6103	17.8634	6.60949	0.108469	23.5454	18.4783	0.244156
Zm00001eb247660	3.81249	1.77204	1.22477	0.0534656	2.48168	6.25749	4.56847	4.18362	0.254133	0.324755	0.19623	3.96086	None	28.1027	32.1898	41.0231	2.44412	0.286631	45.6633	59.2677	2.38407
Zm00001eb257730	1.48484	1.17096	6.69351	1.58013	33.6192	12.4478	7.09551	4.40602	1.5364	3.11509	1.54505	0.199642	None	1.37958	19.2498	8.51733	19.0502	19.2567	26.6849	0.719445	0.610499
Zm00001eb260220	0.0652309	0.280442	0.176679	0.781353	0.685373	0.0117439	0.0514196	0.153405	0.0103119	0.0110755	0.0372929	0.50209	None	68.9334	0.0189501	None	0.0222588	None	0.0571457	0.0193621	None
Zm00001eb271480	33.8698	34.7662	43.1964	16.0122	113	156.164	151.407	121.367	29.982	26.3625	69.5838	26.1872	0.0968412	204.967	397.738	364.517	521.818	102.491	460.02	132.089	71.9617
Zm00001eb278280	0.0089837	0.0654222	None	0.0138893	0.0657985	0.0197837	None	None	0.221739	None	0.119776	0.18045	None	0.782195	2.54643	0.959214	2.33482	None	3.43551	0.160924	0.150006
Zm00001eb285030	1.6193	1.5584	9.80493	0.127042	6.29731	9.66774	2.12186	3.03831	0.894117	0.586968	0.83262	1.17472	None	9.62262	47.1266	25.8137	70.6756	22.6382	58.3448	19.5505	2.7738
Zm00001eb291460	9.03929	9.0649	52.9076	3.36649	16.8066	50.8344	29.2958	31.3986	9.11915	6.6098	18.3574	5.71395	0.0115681	36.9399	95.1276	78.9681	67.2246	26.9401	106.193	15.1627	21.5506
Zm00001eb298620	0.473394	0.603653	1.41989	0.0848548	0.566989	1.78937	0.251659	0.1548	0.243578	0.320966	0.593055	4.44693	0.00504502	0.373247	0.667623	1.11082	0.166263	0.172322	0.399189	4.71732	0.21669
Zm00001eb307060	2.05747	1.5601	0.0201545	0.157005	0.492261	1.15682	10.8645	15.4303	2.91854	0.669226	0.442853	3.96277	None	8.25128	117.769	135.687	0.284623	0.0739114	189.182	0.925391	11.7856
Zm00001eb308860	0.203347	0.336178	0.0150261	None	None	0.0220347	1.93456	1.41605	0.0937925	0.100577	0.443868	0.0547107	None	0.0171227	0.614868	1.23408	0.0682542	0.1481	0.392497	0.186366	1.58688
Zm00001eb312060	0.0126543	0.136977	None	None	None	0.312527	0.152399	0.0844176	0.0396938	0.224201	0.051166	0.0337517	None	0.0595811	3.12114	1.97597	0.697283	1.27429	4.50153	None	0.0599836
Zm00001eb312070	None	None	None	None	None	0.948098	None	None	None	None	None	None	None	None	4.76103	23.3086	1.54497	0.0811901	2.93308	0.0404653	None
Zm00001eb312080	3.03189	5.92088	1.75695	1.38442	0.712288	4.23594	9.66963	4.95711	3.43489	9.32869	11.434	24.6996	None	4.46089	0.706885	2.58651	2.62354	0.278674	0.765512	4.30594	4.36803
Zm00001eb313190	0.0109531	0.0100588	None	None	0.0662153	0.0966161	None	None	None	None	0.0122751	0.621546	None	0.153042	2.00328	1.87757	0.0173476	None	1.91612	0.0229628	None
Zm00001eb314130	0.110104	0.0945294	0.0328218	None	0.438371	0.286405	0.127898	0.124761	0.0355845	0.0114292	0.00824047	1.38541	None	0.266585	7.3484	16.0871	1.91495	0.977614	13.7476	0.0598543	0.0386423
Zm00001eb316910	0.0257204	0.178749	0.0343807	0.0698631	1.37772	0.271879	1.83124	0.804095	0.640607	7.50902	10.0798	84.4792	None	0.879836	0.0947057	1.41955	None	0.0306322	0.197524	0.0390757	0.279213
Zm00001eb316920	0.0788855	0.240522	0.120831	0.100052	1.87273	5.46917	0.207954	0.0847979	0.0672866	2.35796	19.4639	0.867107	None	0.0161943	418.448	886.569	463.836	40.3668	330.584	0.0548648	0.0906915
Zm00001eb316930	None	None	None	None	0.581334	None	None	None	None	None	None	0.105403	None	None	0.581562	6.01447	None	0.015854	1.23626	None	None
Zm00001eb316940	0.183882	0.310755	0.0143092	0.0610413	None	0.085029	0.0094828	0.0750291	0.0194036	0.0799463	0.711711	0.988752	None	0.432628	1.52271	8.22375	0.0152116	0.0105955	1.3313	None	None
Zm00001eb317040	4.64228	4.61828	1.2465	0.54167	4.18914	1.92155	2.98478	3.10783	2.50829	2.09349	4.38854	26.7733	None	1.12438	1.52776	2.83401	0.524156	1.15934	1.38089	3.01517	3.56924
Zm00001eb331100	None	None	None	None	None	None	None	None	None	None	None	None	0.0451915	None	None	None	None	None	None	None	None
Zm00001eb333550	None	None	None	None	None	None	None	None	None	None	None	None	None	None	1.2547	4.68752	0.0302615	None	3.49297	None	None
Zm00001eb333560	None	None	0.0268832	None	None	None	0.011659	None	None	None	None	None	None	None	0.00614743	0.0288217	None	None	0.0179787	None	None
Zm00001eb346150	25.5966	21.3785	113.124	3.2336	67.5565	227.305	43.146	39.0113	14.6004	14.4559	30.9986	34.9951	None	110.858	362.949	361.652	246.543	83.9991	371.949	463.952	77.6369
Zm00001eb359030	None	0.101836	None	None	None	None	None	None	None	None	None	None	None	1.05966	0.0260243	0.0396458	None	None	None	None	None
Zm00001eb364060	0.508148	0.461885	0.0272302	0.0125012	0.0926283	0.492927	0.965382	1.54317	2.16362	0.472716	0.374343	0.0222267	None	0.114576	7.33587	8.47973	0.753667	0.711146	12.6211	0.0551136	0.971057
Zm00001eb365590	11.4368	9.13884	2.73601	0.481927	4.74694	7.17213	21.3541	19.2992	7.43474	5.01074	7.58266	4.31946	0.646487	0.493768	10.3362	17.3903	8.24819	3.23343	13.2253	3.74433	15.6113
Zm00001eb366700	0.310022	0.756594	0.485914	0.0451222	0.134486	1.09455	0.141807	0.155086	0.0528894	0.0136532	0.0418305	0.724111	None	1.33867	55.344	91.4129	1.31234	0.0841475	66.5358	0.482222	0.0923241
Zm00001eb368900	0.0284254	0.0125683	0.153233	0.0632654	0.670076	5.74683	0.271847	0.122365	0.0167148	None	0.0193331	1.35037	None	0.460062	1.34551	0.4901	0.178994	0.0331887	1.71946	2.92098	0.0879781
Zm00001eb374100	31.2172	28.5151	18.3307	0.321357	18.7768	39.2701	23.9012	22.5352	26.5108	22.359	32.0191	26.6486	2.50072	13.2348	31.4742	33.8356	21.6472	29.8513	36.346	22.0576	18.8663
Zm00001eb374530	1.84367	5.24355	0.113423	None	0.479741	0.281523	0.0134905	0.0542814	0.392564	0.0135085	None	0.0559999	None	0.76932	0.03487	None	0.0137567	None	0.0688753	0.0236154	0.646193
Zm00001eb374550	0.258999	0.380349	31.6929	0.32794	0.0848869	20.7472	None	0.0108888	0.0114114	None	0.0103312	0.968432	None	2.00601	0.0206589	None	None	0.0117621	0.394535	0.138731	0.0993646
Zm00001eb374630	2.14937	1.15954	0.274156	2.51852	0.196679	0.437975	1.21646	1.8832	4.18322	7.64041	1.63449	4.04108	None	3.65724	0.723726	6.52658	None	0.0177794	4.25211	0.0769937	2.74303
Zm00001eb385020	None	None	None	None	0.0133854	None	0.0583961	0.100929	None	None	None	2.91869	None	1.74986	0.0342323	0.10918	0.0103412	None	0.0850783	0.0266283	0.0380904
Zm00001eb387920	24.7143	38.0323	45.2839	39.5433	254.239	49.2911	245.925	304.331	68.0947	35.3548	84.9724	50.56	0.051334	28.5936	24.6421	93.3205	12.8847	3.14854	20.5718	233.246	98.2639
Zm00001eb387930	99.1514	92.6989	100.911	5.84047	62.5424	48.3914	43.7866	65.3687	89.7818	39.2591	27.3492	30.6993	1.06336	29.4838	24.4284	19.603	19.1152	48.7489	28.7045	16.5213	67.1321
Zm00001eb388020	4.50281	5.31475	5.93264	12.5635	4.28569	12.4791	1.66484	1.78987	2.10818	1.61543	0.850341	8.25417	0.0159036	11.697	4.8281	14.9142	0.651323	1.23383	3.9417	11.9108	5.86242
Zm00001eb388290	0.0465198	0.246243	0.0502251	0.0129046	0.0204446	0.266087	0.0208017	None	None	0.0135108	0.0145858	0.0105372	None	None	0.220894	0.023293	0.288034	2.97302	0.569166	0.0101016	0.0433768
Zm00001eb389420	11.4742	11.5718	10.5475	1.13997	9.58527	22.0332	13.3591	8.52818	6.44927	8.20379	17.4967	13.7215	0.0299336	50.7889	58.3335	85.1828	56.8772	18.4797	70.8911	67.906	7.09225
Zm00001eb400190	None	None	None	None	None	0.896915	None	None	None	None	None	0.0144215	None	0.700218	None	None	None	None	0.0951342	None	None
Zm00001eb413110	0.0022982	0.495814	0.000103758	0.0494915	0.724042	0.344359	None	None	0.000187206	None	0.160237	0.5665	None	0.770625	0.430528	None	0.0960861	0.140791	0.0834193	None	None
Zm00001eb413850	0.11612	0.12298	0.0585037	0.113317	0.396158	2.12697	0.332927	0.234121	0.186839	3.92854	17.1397	42.7398	3.95131	9.90026	0.501889	0.650346	0.0273449	0.0409338	0.49044	74.2192	0.251263
Zm00001eb415980	0.33103	0.167915	0.263327	13.0816	0.177737	2.85215	0.0175682	None	0.00867573	None	0.0173481	4.35806	None	26.4136	3.7097	3.23069	0.137011	1.38117	4.82235	2.51105	0.0202739
Zm00001eb416160	2.30849	2.90409	1.21358	0.0775295	0.134006	0.47945	0.142593	0.049118	1.14637	2.77452	2.25272	0.720833	None	0.401383	0.0701392	0.0300395	0.079732	0.463115	0.0963309	0.323516	0.513513
Zm00001eb431510	3.64552	3.68962	0.772732	0.0758237	9.96098	2.20844	12.6369	10.2985	6.8462	3.67634	12.1554	35.2366	0.0367501	1.69168	29.0915	36.2264	6.79092	0.887965	28.7542	46.1655	8.42042

## Sheet: Supplementary Table S4
Supplementary Table S4. The identified potential TFs related with lignin synthetic genes by two methods in maize. genome
PW-Gene ID	PW-Gene name	PW-Gene Family	TF-Gene ID	TF-Gene name	TF-Gene Family
Zm00001eb002570		4CL	Zm00001eb231360	ZmBZIP160	bZIP
Zm00001eb002570		4CL	Zm00001eb343790	ZmEREB146	ERF
Zm00001eb002570		4CL	Zm00001eb186490	ZmEREB176	ERF
Zm00001eb002570		4CL	Zm00001eb251670	ZmGLK11	G2-like
Zm00001eb002570		4CL	Zm00001eb149360	ZmLBD20	LBD
Zm00001eb002570		4CL	Zm00001eb403750	ZmMADS1	MIKC_MADS
Zm00001eb002570		4CL	Zm00001eb383230	ZmNACTF124	NAC
Zm00001eb002570		4CL	Zm00001eb082040	ZmNACTF71	NAC
Zm00001eb004210		4CL	Zm00001eb030510	ZmABI46	B3
Zm00001eb004210		4CL	Zm00001eb174990	ZmBBR3	BBR-BPC
Zm00001eb004210		4CL	Zm00001eb061300	ZmBHLH17	bHLH
Zm00001eb004210		4CL	Zm00001eb190870	ZmSI660052G12	C2H2
Zm00001eb004210		4CL	Zm00001eb254070	ZmE2F7	E2F/DP
Zm00001eb004210		4CL	Zm00001eb403750	ZmMADS1	MIKC_MADS
Zm00001eb004210		4CL	Zm00001eb288420	ZmNACTF112	NAC
Zm00001eb004210		4CL	Zm00001eb102160	ZmNACTF24	NAC
Zm00001eb004210		4CL	Zm00001eb169460	ZmWRKY36	WRKY
Zm00001eb004210		4CL	Zm00001eb234120	ZmWRKY48	WRKY
Zm00001eb004210		4CL	Zm00001eb159340	ZmWRKY64	WRKY
Zm00001eb017620	ZmLOC100284951	F5H	Zm00001eb265630	ZmCCHH26	C2H2
Zm00001eb017620	ZmLOC100284951	F5H	Zm00001eb005380	ZmDOF21	Dof
Zm00001eb017620	ZmLOC100284951	F5H	Zm00001eb319390	ZmHB128	HD-ZIP
Zm00001eb017620	ZmLOC100284951	F5H	Zm00001eb193330	ZmHB83	HD-ZIP
Zm00001eb017620	ZmLOC100284951	F5H	Zm00001eb149360	ZmLBD20	LBD
Zm00001eb017620	ZmLOC100284951	F5H	Zm00001eb159340	ZmWRKY64	WRKY
Zm00001eb017640	ZmLOC100281654	F5H	Zm00001eb242200	ZmIDD13	C2H2
Zm00001eb025180		4CL	Zm00001eb186490	ZmEREB176	ERF
Zm00001eb026930		F5H	Zm00001eb067270	ZmARFTF4	ARF
Zm00001eb026930		F5H	Zm00001eb030510	ZmABI46	B3
Zm00001eb026930		F5H	Zm00001eb378270	ZmBBR4	BBR-BPC
Zm00001eb026930		F5H	Zm00001eb375660	ZmBHLH125	bHLH
Zm00001eb026930		F5H	Zm00001eb317460	ZmBHLH136	bHLH
Zm00001eb026930		F5H	Zm00001eb155400	ZmBHLH57	bHLH
Zm00001eb026930		F5H	Zm00001eb235510	ZmBZIP61	bZIP
Zm00001eb026930		F5H	Zm00001eb190870	ZmSI660052G12	C2H2
Zm00001eb026930		F5H	Zm00001eb421530	ZmEREB125	ERF
Zm00001eb026930		F5H	Zm00001eb051660	ZmEREB142	ERF
Zm00001eb027660	ZmNPI598	HCT	Zm00001eb371340	ZmWRKY22	WRKY
Zm00001eb030030		F5H	Zm00001eb058850	ZmEREB184	AP2
Zm00001eb030030		F5H	Zm00001eb174990	ZmBBR3	BBR-BPC
Zm00001eb030030		F5H	Zm00001eb265630	ZmCCHH26	C2H2
Zm00001eb030030		F5H	Zm00001eb190870	ZmSI660052G12	C2H2
Zm00001eb030030		F5H	Zm00001eb343790	ZmEREB146	ERF
Zm00001eb030030		F5H	Zm00001eb226740	ZmZIM36	GATA
Zm00001eb030030		F5H	Zm00001eb337970	ZmHB52	HD-ZIP
Zm00001eb030030		F5H	Zm00001eb149360	ZmLBD20	LBD
Zm00001eb030030		F5H	Zm00001eb403750	ZmMADS1	MIKC_MADS
Zm00001eb030030		F5H	Zm00001eb395380	ZmNACTF29	NAC
Zm00001eb030030		F5H	Zm00001eb370960	ZmWRKY111	WRKY
Zm00001eb030030		F5H	Zm00001eb371340	ZmWRKY22	WRKY
Zm00001eb030030		F5H	Zm00001eb169460	ZmWRKY36	WRKY
Zm00001eb030030		F5H	Zm00001eb251530	ZmWRKY46	WRKY
Zm00001eb030030		F5H	Zm00001eb424710	ZmWRKY59	WRKY
Zm00001eb030030		F5H	Zm00001eb159340	ZmWRKY64	WRKY
Zm00001eb040790		4CL	Zm00001eb190870	ZmSI660052G12	C2H2
Zm00001eb041120	ZmCNCR1	CCR	Zm00001eb194220	ZmEREB17	ERF
Zm00001eb041120	ZmCNCR1	CCR	Zm00001eb121380	ZmNACTF16	NAC
Zm00001eb041120	ZmCNCR1	CCR	Zm00001eb157260	ZmNACTF82	NAC
Zm00001eb048810		4CL	Zm00001eb058850	ZmEREB184	AP2
Zm00001eb048810		4CL	Zm00001eb067270	ZmARFTF4	ARF
Zm00001eb048810		4CL	Zm00001eb082150	ZmABI17	B3
Zm00001eb048810		4CL	Zm00001eb378270	ZmBBR4	BBR-BPC
Zm00001eb048810		4CL	Zm00001eb118840	ZmIDD9	C2H2
Zm00001eb048810		4CL	Zm00001eb370470	ZmCPP7	CPP
Zm00001eb048810		4CL	Zm00001eb307600	ZmEREB189	ERF
Zm00001eb048810		4CL	Zm00001eb319390	ZmHB128	HD-ZIP
Zm00001eb048810		4CL	Zm00001eb274800	ZmSBP3	SBP
Zm00001eb048810		4CL	Zm00001eb220250	ZmTHX19	Trihelix
Zm00001eb048810		4CL	Zm00001eb370960	ZmWRKY111	WRKY
Zm00001eb048810		4CL	Zm00001eb169460	ZmWRKY36	WRKY
Zm00001eb048810		4CL	Zm00001eb159340	ZmWRKY64	WRKY
Zm00001eb050970	ZmPAL11	PAL	Zm00001eb208910	ZmBZR5	BES1
Zm00001eb050970	ZmPAL11	PAL	Zm00001eb226740	ZmZIM36	GATA
Zm00001eb050970	ZmPAL11	PAL	Zm00001eb319390	ZmHB128	HD-ZIP
Zm00001eb050970	ZmPAL11	PAL	Zm00001eb383230	ZmNACTF124	NAC
Zm00001eb050970	ZmPAL11	PAL	Zm00001eb395380	ZmNACTF29	NAC
Zm00001eb053150		HCT	Zm00001eb010570	ZmLBD3	LBD
Zm00001eb058180	ZmCYP35	C3H	Zm00001eb082150	ZmABI17	B3
Zm00001eb058180	ZmCYP35	C3H	Zm00001eb174990	ZmBBR3	BBR-BPC
Zm00001eb058180	ZmCYP35	C3H	Zm00001eb378270	ZmBBR4	BBR-BPC
Zm00001eb058180	ZmCYP35	C3H	Zm00001eb343790	ZmEREB146	ERF
Zm00001eb077220	ZmPAL6	PAL	Zm00001eb253370	ZmBZIP13	bZIP
Zm00001eb077220	ZmPAL6	PAL	Zm00001eb242200	ZmIDD13	C2H2
Zm00001eb077220	ZmPAL6	PAL	Zm00001eb194220	ZmEREB17	ERF
Zm00001eb077220	ZmPAL6	PAL	Zm00001eb054480	ZmD8	GRAS
Zm00001eb077220	ZmPAL6	PAL	Zm00001eb239380	ZmHSFTF18	HSF
Zm00001eb077220	ZmPAL6	PAL	Zm00001eb255300	ZmMYB48	MYB
Zm00001eb077220	ZmPAL6	PAL	Zm00001eb391130	ZmMYBST1	MYB_related
Zm00001eb078220	ZmHCT5	HCT	Zm00001eb030510	ZmABI46	B3
Zm00001eb078220	ZmHCT5	HCT	Zm00001eb378270	ZmBBR4	BBR-BPC
Zm00001eb078220	ZmHCT5	HCT	Zm00001eb190870	ZmSI660052G12	C2H2
Zm00001eb078220	ZmHCT5	HCT	Zm00001eb051660	ZmEREB142	ERF
Zm00001eb078220	ZmHCT5	HCT	Zm00001eb186490	ZmEREB176	ERF
Zm00001eb078220	ZmHCT5	HCT	Zm00001eb014430	ZmMYBR91	MYB_related
Zm00001eb078220	ZmHCT5	HCT	Zm00001eb156040	ZmEREB126	RAV
Zm00001eb078220	ZmHCT5	HCT	Zm00001eb370960	ZmWRKY111	WRKY
Zm00001eb078220	ZmHCT5	HCT	Zm00001eb424710	ZmWRKY59	WRKY
Zm00001eb078220	ZmHCT5	HCT	Zm00001eb159340	ZmWRKY64	WRKY
Zm00001eb088800	ZmLOC100216819	CAD	Zm00001eb375660	ZmBHLH125	bHLH
Zm00001eb088800	ZmLOC100216819	CAD	Zm00001eb253370	ZmBZIP13	bZIP
Zm00001eb088800	ZmLOC100216819	CAD	Zm00001eb194220	ZmEREB17	ERF
Zm00001eb088800	ZmLOC100216819	CAD	Zm00001eb307600	ZmEREB189	ERF
Zm00001eb088800	ZmLOC100216819	CAD	Zm00001eb066260	ZmMYB133	MYB
Zm00001eb097920	ZmLOC103647360	F5H	Zm00001eb030510	ZmABI46	B3
Zm00001eb097920	ZmLOC103647360	F5H	Zm00001eb378270	ZmBBR4	BBR-BPC
Zm00001eb097920	ZmLOC103647360	F5H	Zm00001eb242200	ZmIDD13	C2H2
Zm00001eb097920	ZmLOC103647360	F5H	Zm00001eb194220	ZmEREB17	ERF
Zm00001eb097920	ZmLOC103647360	F5H	Zm00001eb307600	ZmEREB189	ERF
Zm00001eb097920	ZmLOC103647360	F5H	Zm00001eb337970	ZmHB52	HD-ZIP
Zm00001eb097920	ZmLOC103647360	F5H	Zm00001eb193330	ZmHB83	HD-ZIP
Zm00001eb097920	ZmLOC103647360	F5H	Zm00001eb403750	ZmMADS1	MIKC_MADS
Zm00001eb098190		HCT	Zm00001eb030510	ZmABI46	B3
Zm00001eb098190		HCT	Zm00001eb174990	ZmBBR3	BBR-BPC
Zm00001eb098190		HCT	Zm00001eb265630	ZmCCHH26	C2H2
Zm00001eb098190		HCT	Zm00001eb062640	ZmDOF27	Dof
Zm00001eb098190		HCT	Zm00001eb252220	ZmDOF29	Dof
Zm00001eb098190		HCT	Zm00001eb118900	ZmG2	G2-like
Zm00001eb098190		HCT	Zm00001eb309370	ZmGLK7	G2-like
Zm00001eb098190		HCT	Zm00001eb030400	ZmGLK9	G2-like
Zm00001eb098190		HCT	Zm00001eb226740	ZmZIM36	GATA
Zm00001eb098190		HCT	Zm00001eb017880	ZmHSFTF19	HSF
Zm00001eb098190		HCT	Zm00001eb248270	ZmTCPTF16	TCP
Zm00001eb098190		HCT	Zm00001eb142960	ZmTCPTF8	TCP
Zm00001eb098190		HCT	Zm00001eb209880	ZmTHX21	Trihelix
Zm00001eb098190		HCT	Zm00001eb424710	ZmWRKY59	WRKY
Zm00001eb100200	ZmLOC100273153	F5H	Zm00001eb315910	ZmBHLH106	bHLH
Zm00001eb100200	ZmLOC100273153	F5H	Zm00001eb024330	ZmMYC7	bHLH
Zm00001eb100200	ZmLOC100273153	F5H	Zm00001eb092090	ZmBZIP23	bZIP
Zm00001eb100210	ZmCYP12	F5H	Zm00001eb225570	ZmARFTF19	ARF
Zm00001eb100210	ZmCYP12	F5H	Zm00001eb005380	ZmDOF21	Dof
Zm00001eb100210	ZmCYP12	F5H	Zm00001eb319390	ZmHB128	HD-ZIP
Zm00001eb100220		F5H	Zm00001eb242200	ZmIDD13	C2H2
Zm00001eb100220		F5H	Zm00001eb149600	ZmWRKY19	WRKY
Zm00001eb101680		CCOAOMT	Zm00001eb250560	ZmEREB16	ERF
Zm00001eb101680		CCOAOMT	Zm00001eb100800	ZmEREB211	ERF
Zm00001eb101680		CCOAOMT	Zm00001eb352570	ZmEREB93	ERF
Zm00001eb101680		CCOAOMT	Zm00001eb145660	ZmZMM16	MIKC_MADS
Zm00001eb117370	ZmCYP20	F5H	Zm00001eb030510	ZmABI46	B3
Zm00001eb117370	ZmCYP20	F5H	Zm00001eb325550	ZmBES1	BES1
Zm00001eb117370	ZmCYP20	F5H	Zm00001eb238710	ZmGLK39	G2-like
Zm00001eb117370	ZmCYP20	F5H	Zm00001eb156040	ZmEREB126	RAV
Zm00001eb117370	ZmCYP20	F5H	Zm00001eb370960	ZmWRKY111	WRKY
Zm00001eb117370	ZmCYP20	F5H	Zm00001eb237820	ZmWRKY2	WRKY
Zm00001eb117370	ZmCYP20	F5H	Zm00001eb169460	ZmWRKY36	WRKY
Zm00001eb117370	ZmCYP20	F5H	Zm00001eb159340	ZmWRKY64	WRKY
Zm00001eb119050	ZmACSN3	4CL	Zm00001eb069140	ZmBZIP27	bZIP
Zm00001eb119050	ZmACSN3	4CL	Zm00001eb121380	ZmNACTF16	NAC
Zm00001eb124150		HCT	Zm00001eb361390	ZmABI19	B3
Zm00001eb124150		HCT	Zm00001eb121010	ZmIDD10	C2H2
Zm00001eb124150		HCT	Zm00001eb145660	ZmZMM16	MIKC_MADS
Zm00001eb124170	ZmPCO076728	HCT	Zm00001eb121010	ZmIDD10	C2H2
Zm00001eb124190	ZmHCT7	HCT	Zm00001eb170540	ZmARFTF13	ARF
Zm00001eb124190	ZmHCT7	HCT	Zm00001eb067270	ZmARFTF4	ARF
Zm00001eb124190	ZmHCT7	HCT	Zm00001eb082150	ZmABI17	B3
Zm00001eb124190	ZmHCT7	HCT	Zm00001eb242200	ZmIDD13	C2H2
Zm00001eb124190	ZmHCT7	HCT	Zm00001eb062640	ZmDOF27	Dof
Zm00001eb124190	ZmHCT7	HCT	Zm00001eb252220	ZmDOF29	Dof
Zm00001eb124190	ZmHCT7	HCT	Zm00001eb073550	ZmEREB105	ERF
Zm00001eb124190	ZmHCT7	HCT	Zm00001eb343790	ZmEREB146	ERF
Zm00001eb124190	ZmHCT7	HCT	Zm00001eb030400	ZmGLK9	G2-like
Zm00001eb124190	ZmHCT7	HCT	Zm00001eb226740	ZmZIM36	GATA
Zm00001eb124190	ZmHCT7	HCT	Zm00001eb254550		NAC
Zm00001eb124190	ZmHCT7	HCT	Zm00001eb325760	ZmWRKY1	WRKY
Zm00001eb124190	ZmHCT7	HCT	Zm00001eb237820	ZmWRKY2	WRKY
Zm00001eb124190	ZmHCT7	HCT	Zm00001eb186280	ZmWRKY98	WRKY
Zm00001eb125070		HCT	Zm00001eb082150	ZmABI17	B3
Zm00001eb125070		HCT	Zm00001eb255670	ZmMADS73	MIKC_MADS
Zm00001eb125070		HCT	Zm00001eb424710	ZmWRKY59	WRKY
Zm00001eb125080	ZmHCT8	HCT	Zm00001eb121010	ZmIDD10	C2H2
Zm00001eb140520		F5H	Zm00001eb030510	ZmABI46	B3
Zm00001eb140520		F5H	Zm00001eb174990	ZmBBR3	BBR-BPC
Zm00001eb140520		F5H	Zm00001eb197030		bZIP
Zm00001eb140520		F5H	Zm00001eb008010	ZmBNLG1953	C2H2
Zm00001eb140520		F5H	Zm00001eb265630	ZmCCHH26	C2H2
Zm00001eb140520		F5H	Zm00001eb190870	ZmSI660052G12	C2H2
Zm00001eb140520		F5H	Zm00001eb223920		CAMTA
Zm00001eb140520		F5H	Zm00001eb370470	ZmCPP7	CPP
Zm00001eb140520		F5H	Zm00001eb370960	ZmWRKY111	WRKY
Zm00001eb140520		F5H	Zm00001eb169460	ZmWRKY36	WRKY
Zm00001eb140520		F5H	Zm00001eb424710	ZmWRKY59	WRKY
Zm00001eb140520		F5H	Zm00001eb159340	ZmWRKY64	WRKY
Zm00001eb146710	ZmASFT2	HCT	Zm00001eb067270	ZmARFTF4	ARF
Zm00001eb146710	ZmASFT2	HCT	Zm00001eb242200	ZmIDD13	C2H2
Zm00001eb146710	ZmASFT2	HCT	Zm00001eb118840	ZmIDD9	C2H2
Zm00001eb146710	ZmASFT2	HCT	Zm00001eb421530	ZmEREB125	ERF
Zm00001eb146710	ZmASFT2	HCT	Zm00001eb307600	ZmEREB189	ERF
Zm00001eb146710	ZmASFT2	HCT	Zm00001eb120010	ZmTCPTF33	TCP
Zm00001eb149150	ZmLOC103651053	CCR	Zm00001eb225570	ZmARFTF19	ARF
Zm00001eb149150	ZmLOC103651053	CCR	Zm00001eb008010	ZmBNLG1953	C2H2
Zm00001eb150550	ZmUMC2381	C3H&C4H	Zm00001eb035180	ZmNACTF114	NAC
Zm00001eb150550	ZmUMC2381	C3H&C4H	Zm00001eb325760	ZmWRKY1	WRKY
Zm00001eb150550	ZmUMC2381	C3H&C4H	Zm00001eb186280	ZmWRKY98	WRKY
Zm00001eb159020	ZmA1	CCR	Zm00001eb242200	ZmIDD13	C2H2
Zm00001eb159020	ZmA1	CCR	Zm00001eb054480	ZmD8	GRAS
Zm00001eb159020	ZmA1	CCR	Zm00001eb187810	ZmMYB19	MYB
Zm00001eb159020	ZmA1	CCR	Zm00001eb255300	ZmMYB48	MYB
Zm00001eb159020	ZmA1	CCR	Zm00001eb391130	ZmMYBST1	MYB_related
Zm00001eb159020	ZmA1	CCR	Zm00001eb130180	ZmLG3	TALE
Zm00001eb172420	ZmBM3	COMT	Zm00001eb190870	ZmSI660052G12	C2H2
Zm00001eb172420	ZmBM3	COMT	Zm00001eb173840	ZmNACTF115	NAC
Zm00001eb172420	ZmBM3	COMT	Zm00001eb157260	ZmNACTF82	NAC
Zm00001eb176400		HCT	Zm00001eb174990	ZmBBR3	BBR-BPC
Zm00001eb176400		HCT	Zm00001eb378270	ZmBBR4	BBR-BPC
Zm00001eb176400		HCT	Zm00001eb301170	ZmCPP1	CPP
Zm00001eb176400		HCT	Zm00001eb254070	ZmE2F7	E2F/DP
Zm00001eb176400		HCT	Zm00001eb226740	ZmZIM36	GATA
Zm00001eb176400		HCT	Zm00001eb255670	ZmMADS73	MIKC_MADS
Zm00001eb176400		HCT	Zm00001eb041450	ZmMYB78	MYB
Zm00001eb176400		HCT	Zm00001eb082040	ZmNACTF71	NAC
Zm00001eb176400		HCT	Zm00001eb156040	ZmEREB126	RAV
Zm00001eb176400		HCT	Zm00001eb316740	ZmTSH4	SBP
Zm00001eb176400		HCT	Zm00001eb209880	ZmTHX21	Trihelix
Zm00001eb177240	ZmLOC103653333	F5H	Zm00001eb170540	ZmARFTF13	ARF
Zm00001eb177240	ZmLOC103653333	F5H	Zm00001eb030510	ZmABI46	B3
Zm00001eb177240	ZmLOC103653333	F5H	Zm00001eb378270	ZmBBR4	BBR-BPC
Zm00001eb177240	ZmLOC103653333	F5H	Zm00001eb058460	ZmGLK44	G2-like
Zm00001eb177240	ZmLOC103653333	F5H	Zm00001eb226740	ZmZIM36	GATA
Zm00001eb177240	ZmLOC103653333	F5H	Zm00001eb193330	ZmHB83	HD-ZIP
Zm00001eb177240	ZmLOC103653333	F5H	Zm00001eb403750	ZmMADS1	MIKC_MADS
Zm00001eb177240	ZmLOC103653333	F5H	Zm00001eb082040	ZmNACTF71	NAC
Zm00001eb177240	ZmLOC103653333	F5H	Zm00001eb237820	ZmWRKY2	WRKY
Zm00001eb178360	ZmSI605011H06	4CL	Zm00001eb058850	ZmEREB184	AP2
Zm00001eb178360	ZmSI605011H06	4CL	Zm00001eb030510	ZmABI46	B3
Zm00001eb178360	ZmSI605011H06	4CL	Zm00001eb174990	ZmBBR3	BBR-BPC
Zm00001eb178360	ZmSI605011H06	4CL	Zm00001eb378270	ZmBBR4	BBR-BPC
Zm00001eb178360	ZmSI605011H06	4CL	Zm00001eb301170	ZmCPP1	CPP
Zm00001eb178360	ZmSI605011H06	4CL	Zm00001eb254070	ZmE2F7	E2F/DP
Zm00001eb178360	ZmSI605011H06	4CL	Zm00001eb343790	ZmEREB146	ERF
Zm00001eb178360	ZmSI605011H06	4CL	Zm00001eb307600	ZmEREB189	ERF
Zm00001eb178360	ZmSI605011H06	4CL	Zm00001eb058460	ZmGLK44	G2-like
Zm00001eb178360	ZmSI605011H06	4CL	Zm00001eb319390	ZmHB128	HD-ZIP
Zm00001eb178360	ZmSI605011H06	4CL	Zm00001eb149360	ZmLBD20	LBD
Zm00001eb178360	ZmSI605011H06	4CL	Zm00001eb403750	ZmMADS1	MIKC_MADS
Zm00001eb178360	ZmSI605011H06	4CL	Zm00001eb014280	ZmMYBR102	MYB_related
Zm00001eb178360	ZmSI605011H06	4CL	Zm00001eb014430	ZmMYBR91	MYB_related
Zm00001eb178360	ZmSI605011H06	4CL	Zm00001eb156040	ZmEREB126	RAV
Zm00001eb178360	ZmSI605011H06	4CL	Zm00001eb237820	ZmWRKY2	WRKY
Zm00001eb178360	ZmSI605011H06	4CL	Zm00001eb159340	ZmWRKY64	WRKY
Zm00001eb179780	ZmLOC109946031	CCR	Zm00001eb253370	ZmBZIP13	bZIP
Zm00001eb179780	ZmLOC109946031	CCR	Zm00001eb060860		bZIP
Zm00001eb179780	ZmLOC109946031	CCR	Zm00001eb121010	ZmIDD10	C2H2
Zm00001eb179780	ZmLOC109946031	CCR	Zm00001eb242200	ZmIDD13	C2H2
Zm00001eb179780	ZmLOC109946031	CCR	Zm00001eb187810	ZmMYB19	MYB
Zm00001eb179780	ZmLOC109946031	CCR	Zm00001eb324550	ZmNACTF132	NAC
Zm00001eb185240	ZmPAL3	PAL	Zm00001eb190870	ZmSI660052G12	C2H2
Zm00001eb185240	ZmPAL3	PAL	Zm00001eb213710	ZmNACTF74	NAC
Zm00001eb185250	ZmPAL5	PAL	Zm00001eb174990	ZmBBR3	BBR-BPC
Zm00001eb185250	ZmPAL5	PAL	Zm00001eb317460	ZmBHLH136	bHLH
Zm00001eb185250	ZmPAL5	PAL	Zm00001eb155400	ZmBHLH57	bHLH
Zm00001eb185250	ZmPAL5	PAL	Zm00001eb099470	ZmBHLH88	bHLH
Zm00001eb185250	ZmPAL5	PAL	Zm00001eb265630	ZmCCHH26	C2H2
Zm00001eb185250	ZmPAL5	PAL	Zm00001eb421530	ZmEREB125	ERF
Zm00001eb185250	ZmPAL5	PAL	Zm00001eb051660	ZmEREB142	ERF
Zm00001eb185250	ZmPAL5	PAL	Zm00001eb251670	ZmGLK11	G2-like
Zm00001eb185250	ZmPAL5	PAL	Zm00001eb058460	ZmGLK44	G2-like
Zm00001eb185250	ZmPAL5	PAL	Zm00001eb226740	ZmZIM36	GATA
Zm00001eb185250	ZmPAL5	PAL	Zm00001eb255670	ZmMADS73	MIKC_MADS
Zm00001eb185250	ZmPAL5	PAL	Zm00001eb220250	ZmTHX19	Trihelix
Zm00001eb185250	ZmPAL5	PAL	Zm00001eb425230	ZmTHX25	Trihelix
Zm00001eb187910		4CL	Zm00001eb324750	ZmZNF10	C2H2
Zm00001eb187910		4CL	Zm00001eb421530	ZmEREB125	ERF
Zm00001eb187910		4CL	Zm00001eb051660	ZmEREB142	ERF
Zm00001eb187910		4CL	Zm00001eb010570	ZmLBD3	LBD
Zm00001eb187910		4CL	Zm00001eb255670	ZmMADS73	MIKC_MADS
Zm00001eb190920	ZmNANMT1	COMT	Zm00001eb231360	ZmBZIP160	bZIP
Zm00001eb190920	ZmNANMT1	COMT	Zm00001eb005380	ZmDOF21	Dof
Zm00001eb190920	ZmNANMT1	COMT	Zm00001eb239380	ZmHSFTF18	HSF
Zm00001eb199470	ZmOMT4	CCOAOMT	Zm00001eb030510	ZmABI46	B3
Zm00001eb199470	ZmOMT4	CCOAOMT	Zm00001eb378270	ZmBBR4	BBR-BPC
Zm00001eb199470	ZmOMT4	CCOAOMT	Zm00001eb051660	ZmEREB142	ERF
Zm00001eb199470	ZmOMT4	CCOAOMT	Zm00001eb343790	ZmEREB146	ERF
Zm00001eb199470	ZmOMT4	CCOAOMT	Zm00001eb251670	ZmGLK11	G2-like
Zm00001eb199470	ZmOMT4	CCOAOMT	Zm00001eb238710	ZmGLK39	G2-like
Zm00001eb199470	ZmOMT4	CCOAOMT	Zm00001eb149360	ZmLBD20	LBD
Zm00001eb199470	ZmOMT4	CCOAOMT	Zm00001eb403750	ZmMADS1	MIKC_MADS
Zm00001eb199470	ZmOMT4	CCOAOMT	Zm00001eb248590	ZmMYB89	MYB
Zm00001eb199470	ZmOMT4	CCOAOMT	Zm00001eb155280	ZmSMH4	MYB_related
Zm00001eb199470	ZmOMT4	CCOAOMT	Zm00001eb237820	ZmWRKY2	WRKY
Zm00001eb199470	ZmOMT4	CCOAOMT	Zm00001eb169460	ZmWRKY36	WRKY
Zm00001eb199470	ZmOMT4	CCOAOMT	Zm00001eb159340	ZmWRKY64	WRKY
Zm00001eb199490		CCOAOMT	Zm00001eb378270	ZmBBR4	BBR-BPC
Zm00001eb199490		CCOAOMT	Zm00001eb235510	ZmBZIP61	bZIP
Zm00001eb199490		CCOAOMT	Zm00001eb190870	ZmSI660052G12	C2H2
Zm00001eb199490		CCOAOMT	Zm00001eb051660	ZmEREB142	ERF
Zm00001eb199490		CCOAOMT	Zm00001eb343790	ZmEREB146	ERF
Zm00001eb199490		CCOAOMT	Zm00001eb238710	ZmGLK39	G2-like
Zm00001eb199490		CCOAOMT	Zm00001eb403750	ZmMADS1	MIKC_MADS
Zm00001eb199490		CCOAOMT	Zm00001eb082040	ZmNACTF71	NAC
Zm00001eb199490		CCOAOMT	Zm00001eb157260	ZmNACTF82	NAC
Zm00001eb199490		CCOAOMT	Zm00001eb156040	ZmEREB126	RAV
Zm00001eb199490		CCOAOMT	Zm00001eb370960	ZmWRKY111	WRKY
Zm00001eb199490		CCOAOMT	Zm00001eb237820	ZmWRKY2	WRKY
Zm00001eb199490		CCOAOMT	Zm00001eb159340	ZmWRKY64	WRKY
Zm00001eb205530		PAL	Zm00001eb288420	ZmNACTF112	NAC
Zm00001eb211960	ZmIDP2557	CCR	Zm00001eb332400	ZmPIF3	bHLH
Zm00001eb211960	ZmIDP2557	CCR	Zm00001eb150010	ZmBZIP102	bZIP
Zm00001eb211960	ZmIDP2557	CCR	Zm00001eb066260	ZmMYB133	MYB
Zm00001eb211970	ZmGPM111	CCR	Zm00001eb005380	ZmDOF21	Dof
Zm00001eb219330		F5H	Zm00001eb030510	ZmABI46	B3
Zm00001eb219330		F5H	Zm00001eb235510	ZmBZIP61	bZIP
Zm00001eb219330		F5H	Zm00001eb366580	ZmPCO129491	C2H2
Zm00001eb219330		F5H	Zm00001eb254070	ZmE2F7	E2F/DP
Zm00001eb219330		F5H	Zm00001eb214750	ZmZMM15	M-type_MADS
Zm00001eb219330		F5H	Zm00001eb248590	ZmMYB89	MYB
Zm00001eb219330		F5H	Zm00001eb035180	ZmNACTF114	NAC
Zm00001eb219330		F5H	Zm00001eb237820	ZmWRKY2	WRKY
Zm00001eb224350		C3H	Zm00001eb030510	ZmABI46	B3
Zm00001eb224350		C3H	Zm00001eb174990	ZmBBR3	BBR-BPC
Zm00001eb224350		C3H	Zm00001eb265630	ZmCCHH26	C2H2
Zm00001eb224350		C3H	Zm00001eb047750	ZmID1	C2H2
Zm00001eb224350		C3H	Zm00001eb324750	ZmZNF10	C2H2
Zm00001eb224350		C3H	Zm00001eb301170	ZmCPP1	CPP
Zm00001eb224350		C3H	Zm00001eb421530	ZmEREB125	ERF
Zm00001eb224350		C3H	Zm00001eb343790	ZmEREB146	ERF
Zm00001eb224350		C3H	Zm00001eb193060	ZmEREB57	ERF
Zm00001eb224350		C3H	Zm00001eb226740	ZmZIM36	GATA
Zm00001eb224350		C3H	Zm00001eb319390	ZmHB128	HD-ZIP
Zm00001eb224350		C3H	Zm00001eb149360	ZmLBD20	LBD
Zm00001eb224350		C3H	Zm00001eb255670	ZmMADS73	MIKC_MADS
Zm00001eb224350		C3H	Zm00001eb425230	ZmTHX25	Trihelix
Zm00001eb233720	ZmBM5	4CL	Zm00001eb174990	ZmBBR3	BBR-BPC
Zm00001eb233720	ZmBM5	4CL	Zm00001eb226740	ZmZIM36	GATA
Zm00001eb233720	ZmBM5	4CL	Zm00001eb319390	ZmHB128	HD-ZIP
Zm00001eb233720	ZmBM5	4CL	Zm00001eb417620	ZmMYB149	MYB
Zm00001eb233720	ZmBM5	4CL	Zm00001eb014290	ZmP1	MYB
Zm00001eb233720	ZmBM5	4CL	Zm00001eb014280	ZmMYBR102	MYB_related
Zm00001eb233720	ZmBM5	4CL	Zm00001eb014430	ZmMYBR91	MYB_related
Zm00001eb233720	ZmBM5	4CL	Zm00001eb156040	ZmEREB126	RAV
Zm00001eb233720	ZmBM5	4CL	Zm00001eb370960	ZmWRKY111	WRKY
Zm00001eb233720	ZmBM5	4CL	Zm00001eb169460	ZmWRKY36	WRKY
Zm00001eb233720	ZmBM5	4CL	Zm00001eb424710	ZmWRKY59	WRKY
Zm00001eb233720	ZmBM5	4CL	Zm00001eb159340	ZmWRKY64	WRKY
Zm00001eb234090		CCR	Zm00001eb059460	ZmBHLH47	bHLH
Zm00001eb234090		CCR	Zm00001eb099470	ZmBHLH88	bHLH
Zm00001eb234090		CCR	Zm00001eb373300	ZmBZIP100	bZIP
Zm00001eb234090		CCR	Zm00001eb133640	ZmBZIP3	bZIP
Zm00001eb234090		CCR	Zm00001eb265630	ZmCCHH26	C2H2
Zm00001eb234090		CCR	Zm00001eb223920		CAMTA
Zm00001eb234090		CCR	Zm00001eb226740	ZmZIM36	GATA
Zm00001eb234730	ZmBM1	CAD	Zm00001eb058850	ZmEREB184	AP2
Zm00001eb234730	ZmBM1	CAD	Zm00001eb197030		bZIP
Zm00001eb234730	ZmBM1	CAD	Zm00001eb265630	ZmCCHH26	C2H2
Zm00001eb234730	ZmBM1	CAD	Zm00001eb190870	ZmSI660052G12	C2H2
Zm00001eb234730	ZmBM1	CAD	Zm00001eb193330	ZmHB83	HD-ZIP
Zm00001eb234730	ZmBM1	CAD	Zm00001eb066260	ZmMYB133	MYB
Zm00001eb234730	ZmBM1	CAD	Zm00001eb307400	ZmMYB153	MYB
Zm00001eb234730	ZmBM1	CAD	Zm00001eb259370	ZmTCPTF4	TCP
Zm00001eb237050	ZmGPM720	CCR	Zm00001eb231360	ZmBZIP160	bZIP
Zm00001eb237050	ZmGPM720	CCR	Zm00001eb069140	ZmBZIP27	bZIP
Zm00001eb246860	ZmHCT6	HCT	Zm00001eb170540	ZmARFTF13	ARF
Zm00001eb246860	ZmHCT6	HCT	Zm00001eb067270	ZmARFTF4	ARF
Zm00001eb246860	ZmHCT6	HCT	Zm00001eb082150	ZmABI17	B3
Zm00001eb246860	ZmHCT6	HCT	Zm00001eb174990	ZmBBR3	BBR-BPC
Zm00001eb246860	ZmHCT6	HCT	Zm00001eb265630	ZmCCHH26	C2H2
Zm00001eb246860	ZmHCT6	HCT	Zm00001eb190870	ZmSI660052G12	C2H2
Zm00001eb246860	ZmHCT6	HCT	Zm00001eb223920		CAMTA
Zm00001eb246860	ZmHCT6	HCT	Zm00001eb254070	ZmE2F7	E2F/DP
Zm00001eb246860	ZmHCT6	HCT	Zm00001eb051660	ZmEREB142	ERF
Zm00001eb246860	ZmHCT6	HCT	Zm00001eb343790	ZmEREB146	ERF
Zm00001eb246860	ZmHCT6	HCT	Zm00001eb011550	ZmEREB4	ERF
Zm00001eb246860	ZmHCT6	HCT	Zm00001eb319390	ZmHB128	HD-ZIP
Zm00001eb246860	ZmHCT6	HCT	Zm00001eb145150	ZmIG1	LBD
Zm00001eb246860	ZmHCT6	HCT	Zm00001eb149360	ZmLBD20	LBD
Zm00001eb246860	ZmHCT6	HCT	Zm00001eb403750	ZmMADS1	MIKC_MADS
Zm00001eb247630	ZmPAL9	PAL	Zm00001eb174990	ZmBBR3	BBR-BPC
Zm00001eb247630	ZmPAL9	PAL	Zm00001eb317460	ZmBHLH136	bHLH
Zm00001eb247630	ZmPAL9	PAL	Zm00001eb099470	ZmBHLH88	bHLH
Zm00001eb247630	ZmPAL9	PAL	Zm00001eb251670	ZmGLK11	G2-like
Zm00001eb247630	ZmPAL9	PAL	Zm00001eb149360	ZmLBD20	LBD
Zm00001eb247630	ZmPAL9	PAL	Zm00001eb395380	ZmNACTF29	NAC
Zm00001eb247630	ZmPAL9	PAL	Zm00001eb220250	ZmTHX19	Trihelix
Zm00001eb247650	ZmPAL8	PAL	Zm00001eb316720	ZmBZIP7	bZIP
Zm00001eb247650	ZmPAL8	PAL	Zm00001eb242200	ZmIDD13	C2H2
Zm00001eb247650	ZmPAL8	PAL	Zm00001eb118840	ZmIDD9	C2H2
Zm00001eb247650	ZmPAL8	PAL	Zm00001eb421530	ZmEREB125	ERF
Zm00001eb247660	ZmPAL7	PAL	Zm00001eb190870	ZmSI660052G12	C2H2
Zm00001eb257730		HCT	Zm00001eb231360	ZmBZIP160	bZIP
Zm00001eb257730		HCT	Zm00001eb190870	ZmSI660052G12	C2H2
Zm00001eb257730		HCT	Zm00001eb223920		CAMTA
Zm00001eb257730		HCT	Zm00001eb051660	ZmEREB142	ERF
Zm00001eb257730		HCT	Zm00001eb343790	ZmEREB146	ERF
Zm00001eb257730		HCT	Zm00001eb403750	ZmMADS1	MIKC_MADS
Zm00001eb271480	ZmOMT1	CCOAOMT	Zm00001eb059460	ZmBHLH47	bHLH
Zm00001eb271480	ZmOMT1	CCOAOMT	Zm00001eb133640	ZmBZIP3	bZIP
Zm00001eb271480	ZmOMT1	CCOAOMT	Zm00001eb197030		bZIP
Zm00001eb271480	ZmOMT1	CCOAOMT	Zm00001eb265630	ZmCCHH26	C2H2
Zm00001eb271480	ZmOMT1	CCOAOMT	Zm00001eb190870	ZmSI660052G12	C2H2
Zm00001eb271480	ZmOMT1	CCOAOMT	Zm00001eb194220	ZmEREB17	ERF
Zm00001eb271480	ZmOMT1	CCOAOMT	Zm00001eb226740	ZmZIM36	GATA
Zm00001eb271480	ZmOMT1	CCOAOMT	Zm00001eb319390	ZmHB128	HD-ZIP
Zm00001eb271480	ZmOMT1	CCOAOMT	Zm00001eb024300	ZmNACTF43	NAC
Zm00001eb271480	ZmOMT1	CCOAOMT	Zm00001eb157260	ZmNACTF82	NAC
Zm00001eb271480	ZmOMT1	CCOAOMT	Zm00001eb259370	ZmTCPTF4	TCP
Zm00001eb278280	ZmHCT3	HCT	Zm00001eb190870	ZmSI660052G12	C2H2
Zm00001eb278280	ZmHCT3	HCT	Zm00001eb307600	ZmEREB189	ERF
Zm00001eb285030		C3H&C4H	Zm00001eb082150	ZmABI17	B3
Zm00001eb285030		C3H&C4H	Zm00001eb265630	ZmCCHH26	C2H2
Zm00001eb285030		C3H&C4H	Zm00001eb254070	ZmE2F7	E2F/DP
Zm00001eb285030		C3H&C4H	Zm00001eb421530	ZmEREB125	ERF
Zm00001eb285030		C3H&C4H	Zm00001eb051660	ZmEREB142	ERF
Zm00001eb285030		C3H&C4H	Zm00001eb343790	ZmEREB146	ERF
Zm00001eb285030		C3H&C4H	Zm00001eb251670	ZmGLK11	G2-like
Zm00001eb285030		C3H&C4H	Zm00001eb058460	ZmGLK44	G2-like
Zm00001eb285030		C3H&C4H	Zm00001eb309370	ZmGLK7	G2-like
Zm00001eb285030		C3H&C4H	Zm00001eb010570	ZmLBD3	LBD
Zm00001eb285030		C3H&C4H	Zm00001eb105640	ZmSBP13	SBP
Zm00001eb285030		C3H&C4H	Zm00001eb220250	ZmTHX19	Trihelix
Zm00001eb291460	ZmCYP46	C3H&C4H	Zm00001eb082150	ZmABI17	B3
Zm00001eb291460	ZmCYP46	C3H&C4H	Zm00001eb208910	ZmBZR5	BES1
Zm00001eb291460	ZmCYP46	C3H&C4H	Zm00001eb190870	ZmSI660052G12	C2H2
Zm00001eb291460	ZmCYP46	C3H&C4H	Zm00001eb051660	ZmEREB142	ERF
Zm00001eb291460	ZmCYP46	C3H&C4H	Zm00001eb343790	ZmEREB146	ERF
Zm00001eb291460	ZmCYP46	C3H&C4H	Zm00001eb186490	ZmEREB176	ERF
Zm00001eb291460	ZmCYP46	C3H&C4H	Zm00001eb403750	ZmMADS1	MIKC_MADS
Zm00001eb291460	ZmCYP46	C3H&C4H	Zm00001eb014290	ZmP1	MYB
Zm00001eb291460	ZmCYP46	C3H&C4H	Zm00001eb014280	ZmMYBR102	MYB_related
Zm00001eb291460	ZmCYP46	C3H&C4H	Zm00001eb152350	ZmTCPTF30	TCP
Zm00001eb291460	ZmCYP46	C3H&C4H	Zm00001eb424710	ZmWRKY59	WRKY
Zm00001eb307060	ZmCNCR2	CCR	Zm00001eb242200	ZmIDD13	C2H2
Zm00001eb308860		4CL	Zm00001eb024330	ZmMYC7	bHLH
Zm00001eb308860		4CL	Zm00001eb242200	ZmIDD13	C2H2
Zm00001eb308860		4CL	Zm00001eb187810	ZmMYB19	MYB
Zm00001eb308860		4CL	Zm00001eb255300	ZmMYB48	MYB
Zm00001eb312060	ZmLOC100272868	CAD	Zm00001eb190870	ZmSI660052G12	C2H2
Zm00001eb312060	ZmLOC100272868	CAD	Zm00001eb051660	ZmEREB142	ERF
Zm00001eb312070	ZmLOC100273454	CAD	Zm00001eb058850	ZmEREB184	AP2
Zm00001eb312070	ZmLOC100273454	CAD	Zm00001eb067270	ZmARFTF4	ARF
Zm00001eb312070	ZmLOC100273454	CAD	Zm00001eb030510	ZmABI46	B3
Zm00001eb312070	ZmLOC100273454	CAD	Zm00001eb174990	ZmBBR3	BBR-BPC
Zm00001eb312070	ZmLOC100273454	CAD	Zm00001eb235510	ZmBZIP61	bZIP
Zm00001eb312070	ZmLOC100273454	CAD	Zm00001eb265630	ZmCCHH26	C2H2
Zm00001eb312070	ZmLOC100273454	CAD	Zm00001eb242200	ZmIDD13	C2H2
Zm00001eb312070	ZmLOC100273454	CAD	Zm00001eb118840	ZmIDD9	C2H2
Zm00001eb312070	ZmLOC100273454	CAD	Zm00001eb190870	ZmSI660052G12	C2H2
Zm00001eb312070	ZmLOC100273454	CAD	Zm00001eb421530	ZmEREB125	ERF
Zm00001eb312070	ZmLOC100273454	CAD	Zm00001eb051660	ZmEREB142	ERF
Zm00001eb312070	ZmLOC100273454	CAD	Zm00001eb343790	ZmEREB146	ERF
Zm00001eb312070	ZmLOC100273454	CAD	Zm00001eb307600	ZmEREB189	ERF
Zm00001eb312070	ZmLOC100273454	CAD	Zm00001eb309370	ZmGLK7	G2-like
Zm00001eb312070	ZmLOC100273454	CAD	Zm00001eb226740	ZmZIM36	GATA
Zm00001eb312070	ZmLOC100273454	CAD	Zm00001eb319390	ZmHB128	HD-ZIP
Zm00001eb312070	ZmLOC100273454	CAD	Zm00001eb156040	ZmEREB126	RAV
Zm00001eb312080	ZmPCO149657B	CAD	Zm00001eb242200	ZmIDD13	C2H2
Zm00001eb312080	ZmPCO149657B	CAD	Zm00001eb254550		NAC
Zm00001eb313190		HCT	Zm00001eb170540	ZmARFTF13	ARF
Zm00001eb313190		HCT	Zm00001eb067270	ZmARFTF4	ARF
Zm00001eb313190		HCT	Zm00001eb061300	ZmBHLH17	bHLH
Zm00001eb313190		HCT	Zm00001eb190870	ZmSI660052G12	C2H2
Zm00001eb313190		HCT	Zm00001eb251670	ZmGLK11	G2-like
Zm00001eb313190		HCT	Zm00001eb362090	ZmGATA17	GATA
Zm00001eb313190		HCT	Zm00001eb248590	ZmMYB89	MYB
Zm00001eb313190		HCT	Zm00001eb173840	ZmNACTF115	NAC
Zm00001eb313190		HCT	Zm00001eb395380	ZmNACTF29	NAC
Zm00001eb313190		HCT	Zm00001eb157260	ZmNACTF82	NAC
Zm00001eb313190		HCT	Zm00001eb156040	ZmEREB126	RAV
Zm00001eb313190		HCT	Zm00001eb220250	ZmTHX19	Trihelix
Zm00001eb313190		HCT	Zm00001eb424710	ZmWRKY59	WRKY
Zm00001eb314130		F5H	Zm00001eb058850	ZmEREB184	AP2
Zm00001eb314130		F5H	Zm00001eb067270	ZmARFTF4	ARF
Zm00001eb314130		F5H	Zm00001eb030510	ZmABI46	B3
Zm00001eb314130		F5H	Zm00001eb251670	ZmGLK11	G2-like
Zm00001eb314130		F5H	Zm00001eb058460	ZmGLK44	G2-like
Zm00001eb314130		F5H	Zm00001eb226740	ZmZIM36	GATA
Zm00001eb314130		F5H	Zm00001eb319390	ZmHB128	HD-ZIP
Zm00001eb314130		F5H	Zm00001eb193330	ZmHB83	HD-ZIP
Zm00001eb314130		F5H	Zm00001eb403750	ZmMADS1	MIKC_MADS
Zm00001eb314130		F5H	Zm00001eb014280	ZmMYBR102	MYB_related
Zm00001eb314130		F5H	Zm00001eb014430	ZmMYBR91	MYB_related
Zm00001eb314130		F5H	Zm00001eb156040	ZmEREB126	RAV
Zm00001eb314130		F5H	Zm00001eb086270	ZmWRKY105	WRKY
Zm00001eb314130		F5H	Zm00001eb237820	ZmWRKY2	WRKY
Zm00001eb314130		F5H	Zm00001eb424710	ZmWRKY59	WRKY
Zm00001eb314130		F5H	Zm00001eb343960	ZmWRKY69	WRKY
Zm00001eb316920	ZmLOC100284190	CCR	Zm00001eb251670	ZmGLK11	G2-like
Zm00001eb316920	ZmLOC100284190	CCR	Zm00001eb238710	ZmGLK39	G2-like
Zm00001eb316920	ZmLOC100284190	CCR	Zm00001eb337970	ZmHB52	HD-ZIP
Zm00001eb316920	ZmLOC100284190	CCR	Zm00001eb058930	ZmHB8	TALE
Zm00001eb316920	ZmLOC100284190	CCR	Zm00001eb055920	ZmKN1	TALE
Zm00001eb316940	ZmLOC103632940	CCR	Zm00001eb242200	ZmIDD13	C2H2
Zm00001eb316940	ZmLOC103632940	CCR	Zm00001eb316730	ZmEIL4	EIL
Zm00001eb317040	ZmDFR1	CCR	Zm00001eb253280	ZmDOF42	Dof
Zm00001eb333550	ZmIDP4767	CCR	Zm00001eb170540	ZmARFTF13	ARF
Zm00001eb333550	ZmIDP4767	CCR	Zm00001eb067270	ZmARFTF4	ARF
Zm00001eb333550	ZmIDP4767	CCR	Zm00001eb174990	ZmBBR3	BBR-BPC
Zm00001eb333550	ZmIDP4767	CCR	Zm00001eb265630	ZmCCHH26	C2H2
Zm00001eb333550	ZmIDP4767	CCR	Zm00001eb047750	ZmID1	C2H2
Zm00001eb333550	ZmIDP4767	CCR	Zm00001eb190870	ZmSI660052G12	C2H2
Zm00001eb333550	ZmIDP4767	CCR	Zm00001eb223920		CAMTA
Zm00001eb333550	ZmIDP4767	CCR	Zm00001eb254070	ZmE2F7	E2F/DP
Zm00001eb333550	ZmIDP4767	CCR	Zm00001eb421530	ZmEREB125	ERF
Zm00001eb333550	ZmIDP4767	CCR	Zm00001eb343790	ZmEREB146	ERF
Zm00001eb333550	ZmIDP4767	CCR	Zm00001eb362090	ZmGATA17	GATA
Zm00001eb333550	ZmIDP4767	CCR	Zm00001eb193330	ZmHB83	HD-ZIP
Zm00001eb333550	ZmIDP4767	CCR	Zm00001eb149360	ZmLBD20	LBD
Zm00001eb333550	ZmIDP4767	CCR	Zm00001eb403750	ZmMADS1	MIKC_MADS
Zm00001eb333550	ZmIDP4767	CCR	Zm00001eb214750	ZmZMM15	M-type_MADS
Zm00001eb333550	ZmIDP4767	CCR	Zm00001eb417620	ZmMYB149	MYB
Zm00001eb333550	ZmIDP4767	CCR	Zm00001eb248590	ZmMYB89	MYB
Zm00001eb333550	ZmIDP4767	CCR	Zm00001eb014280	ZmMYBR102	MYB_related
Zm00001eb333550	ZmIDP4767	CCR	Zm00001eb014430	ZmMYBR91	MYB_related
Zm00001eb333550	ZmIDP4767	CCR	Zm00001eb155280	ZmSMH4	MYB_related
Zm00001eb333550	ZmIDP4767	CCR	Zm00001eb157260	ZmNACTF82	NAC
Zm00001eb333550	ZmIDP4767	CCR	Zm00001eb156040	ZmEREB126	RAV
Zm00001eb333550	ZmIDP4767	CCR	Zm00001eb120010	ZmTCPTF33	TCP
Zm00001eb333550	ZmIDP4767	CCR	Zm00001eb220250	ZmTHX19	Trihelix
Zm00001eb333550	ZmIDP4767	CCR	Zm00001eb209880	ZmTHX21	Trihelix
Zm00001eb333550	ZmIDP4767	CCR	Zm00001eb424710	ZmWRKY59	WRKY
Zm00001eb333560	ZmIDP4405	CCR	Zm00001eb225570	ZmARFTF19	ARF
Zm00001eb333560	ZmIDP4405	CCR	Zm00001eb403750	ZmMADS1	MIKC_MADS
Zm00001eb333560	ZmIDP4405	CCR	Zm00001eb383230	ZmNACTF124	NAC
Zm00001eb333560	ZmIDP4405	CCR	Zm00001eb102160	ZmNACTF24	NAC
Zm00001eb346150	ZmPCO098406	C3H&C4H	Zm00001eb030510	ZmABI46	B3
Zm00001eb346150	ZmPCO098406	C3H&C4H	Zm00001eb186490	ZmEREB176	ERF
Zm00001eb346150	ZmPCO098406	C3H&C4H	Zm00001eb251670	ZmGLK11	G2-like
Zm00001eb346150	ZmPCO098406	C3H&C4H	Zm00001eb058460	ZmGLK44	G2-like
Zm00001eb346150	ZmPCO098406	C3H&C4H	Zm00001eb226740	ZmZIM36	GATA
Zm00001eb346150	ZmPCO098406	C3H&C4H	Zm00001eb425230	ZmTHX25	Trihelix
Zm00001eb346150	ZmPCO098406	C3H&C4H	Zm00001eb370960	ZmWRKY111	WRKY
Zm00001eb346150	ZmPCO098406	C3H&C4H	Zm00001eb237820	ZmWRKY2	WRKY
Zm00001eb346150	ZmPCO098406	C3H&C4H	Zm00001eb169460	ZmWRKY36	WRKY
Zm00001eb346150	ZmPCO098406	C3H&C4H	Zm00001eb251530	ZmWRKY46	WRKY
Zm00001eb346150	ZmPCO098406	C3H&C4H	Zm00001eb159340	ZmWRKY64	WRKY
Zm00001eb346150	ZmPCO098406	C3H&C4H	Zm00001eb186280	ZmWRKY98	WRKY
Zm00001eb359030	ZmA4	CCR	Zm00001eb324750	ZmZNF10	C2H2
Zm00001eb359030	ZmA4	CCR	Zm00001eb335060	ZmMYB22	MYB
Zm00001eb359030	ZmA4	CCR	Zm00001eb149600	ZmWRKY19	WRKY
Zm00001eb359030	ZmA4	CCR	Zm00001eb234120	ZmWRKY48	WRKY
Zm00001eb359030	ZmA4	CCR	Zm00001eb350280	ZmWRKY92	WRKY
Zm00001eb364060		HCT	Zm00001eb121010	ZmIDD10	C2H2
Zm00001eb364060		HCT	Zm00001eb242200	ZmIDD13	C2H2
Zm00001eb366700	ZmHCT10	HCT	Zm00001eb174990	ZmBBR3	BBR-BPC
Zm00001eb366700	ZmHCT10	HCT	Zm00001eb307600	ZmEREB189	ERF
Zm00001eb366700	ZmHCT10	HCT	Zm00001eb403750	ZmMADS1	MIKC_MADS
Zm00001eb366700	ZmHCT10	HCT	Zm00001eb335060	ZmMYB22	MYB
Zm00001eb366700	ZmHCT10	HCT	Zm00001eb288420	ZmNACTF112	NAC
Zm00001eb366700	ZmHCT10	HCT	Zm00001eb156040	ZmEREB126	RAV
Zm00001eb368900		C3H&C4H	Zm00001eb030510	ZmABI46	B3
Zm00001eb368900		C3H&C4H	Zm00001eb197030		bZIP
Zm00001eb368900		C3H&C4H	Zm00001eb254070	ZmE2F7	E2F/DP
Zm00001eb368900		C3H&C4H	Zm00001eb194220	ZmEREB17	ERF
Zm00001eb368900		C3H&C4H	Zm00001eb307600	ZmEREB189	ERF
Zm00001eb368900		C3H&C4H	Zm00001eb251670	ZmGLK11	G2-like
Zm00001eb368900		C3H&C4H	Zm00001eb226740	ZmZIM36	GATA
Zm00001eb368900		C3H&C4H	Zm00001eb149360	ZmLBD20	LBD
Zm00001eb368900		C3H&C4H	Zm00001eb403750	ZmMADS1	MIKC_MADS
Zm00001eb368900		C3H&C4H	Zm00001eb307400	ZmMYB153	MYB
Zm00001eb368900		C3H&C4H	Zm00001eb145580	ZmNACTF109	NAC
Zm00001eb368900		C3H&C4H	Zm00001eb157260	ZmNACTF82	NAC
Zm00001eb368900		C3H&C4H	Zm00001eb220250	ZmTHX19	Trihelix
Zm00001eb368900		C3H&C4H	Zm00001eb424710	ZmWRKY59	WRKY
Zm00001eb374100	ZmGPM42A	CAD	Zm00001eb242200	ZmIDD13	C2H2
Zm00001eb374530		HCT	Zm00001eb296340	ZmGBF1	bZIP
Zm00001eb374530		HCT	Zm00001eb008010	ZmBNLG1953	C2H2
Zm00001eb374550		HCT	Zm00001eb324750	ZmZNF10	C2H2
Zm00001eb385020	ZmCYP9	C3H	Zm00001eb375660	ZmBHLH125	bHLH
Zm00001eb385020	ZmCYP9	C3H	Zm00001eb024330	ZmMYC7	bHLH
Zm00001eb385020	ZmCYP9	C3H	Zm00001eb253370	ZmBZIP13	bZIP
Zm00001eb385020	ZmCYP9	C3H	Zm00001eb194220	ZmEREB17	ERF
Zm00001eb385020	ZmCYP9	C3H	Zm00001eb319390	ZmHB128	HD-ZIP
Zm00001eb385020	ZmCYP9	C3H	Zm00001eb035370	ZmSBP16	SBP
Zm00001eb387920	ZmAY103770	CCR	Zm00001eb332400	ZmPIF3	bHLH
Zm00001eb387920	ZmAY103770	CCR	Zm00001eb192320	ZmEREB15	ERF
Zm00001eb387920	ZmAY103770	CCR	Zm00001eb364110	ZmTCPTF20	TCP
Zm00001eb387930	ZmIDP7346	CCR	Zm00001eb174990	ZmBBR3	BBR-BPC
Zm00001eb387930	ZmIDP7346	CCR	Zm00001eb378270	ZmBBR4	BBR-BPC
Zm00001eb387930	ZmIDP7346	CCR	Zm00001eb150010	ZmBZIP102	bZIP
Zm00001eb387930	ZmIDP7346	CCR	Zm00001eb235510	ZmBZIP61	bZIP
Zm00001eb387930	ZmIDP7346	CCR	Zm00001eb060860		bZIP
Zm00001eb387930	ZmIDP7346	CCR	Zm00001eb197030		bZIP
Zm00001eb387930	ZmIDP7346	CCR	Zm00001eb307600	ZmEREB189	ERF
Zm00001eb387930	ZmIDP7346	CCR	Zm00001eb430240	ZmZFL1	LFY
Zm00001eb387930	ZmIDP7346	CCR	Zm00001eb149680	ZmWOX13A	WOX
Zm00001eb388020	ZmLOC100193896	CCR	Zm00001eb296340	ZmGBF1	bZIP
Zm00001eb388290	ZmCYP40	F5H	Zm00001eb242200	ZmIDD13	C2H2
Zm00001eb388290	ZmCYP40	F5H	Zm00001eb051660	ZmEREB142	ERF
Zm00001eb388290	ZmCYP40	F5H	Zm00001eb186490	ZmEREB176	ERF
Zm00001eb388290	ZmCYP40	F5H	Zm00001eb272570	ZmLBD30	LBD
Zm00001eb388290	ZmCYP40	F5H	Zm00001eb288730	ZmMYBR3	MYB
Zm00001eb388290	ZmCYP40	F5H	Zm00001eb383230	ZmNACTF124	NAC
Zm00001eb388290	ZmCYP40	F5H	Zm00001eb082040	ZmNACTF71	NAC
Zm00001eb389420	ZmIDP8093	4CL	Zm00001eb082150	ZmABI17	B3
Zm00001eb389420	ZmIDP8093	4CL	Zm00001eb174990	ZmBBR3	BBR-BPC
Zm00001eb389420	ZmIDP8093	4CL	Zm00001eb378270	ZmBBR4	BBR-BPC
Zm00001eb389420	ZmIDP8093	4CL	Zm00001eb301170	ZmCPP1	CPP
Zm00001eb389420	ZmIDP8093	4CL	Zm00001eb051660	ZmEREB142	ERF
Zm00001eb389420	ZmIDP8093	4CL	Zm00001eb226740	ZmZIM36	GATA
Zm00001eb389420	ZmIDP8093	4CL	Zm00001eb319390	ZmHB128	HD-ZIP
Zm00001eb389420	ZmIDP8093	4CL	Zm00001eb403750	ZmMADS1	MIKC_MADS
Zm00001eb389420	ZmIDP8093	4CL	Zm00001eb248590	ZmMYB89	MYB
Zm00001eb389420	ZmIDP8093	4CL	Zm00001eb395380	ZmNACTF29	NAC
Zm00001eb389420	ZmIDP8093	4CL	Zm00001eb425230	ZmTHX25	Trihelix
Zm00001eb389420	ZmIDP8093	4CL	Zm00001eb370960	ZmWRKY111	WRKY
Zm00001eb389420	ZmIDP8093	4CL	Zm00001eb237820	ZmWRKY2	WRKY
Zm00001eb389420	ZmIDP8093	4CL	Zm00001eb169460	ZmWRKY36	WRKY
Zm00001eb389420	ZmIDP8093	4CL	Zm00001eb424710	ZmWRKY59	WRKY
Zm00001eb389420	ZmIDP8093	4CL	Zm00001eb159340	ZmWRKY64	WRKY
Zm00001eb400190	ZmFOMT4	COMT	Zm00001eb325550	ZmBES1	BES1
Zm00001eb400190	ZmFOMT4	COMT	Zm00001eb330680	ZmBZIP58	bZIP
Zm00001eb400190	ZmFOMT4	COMT	Zm00001eb319390	ZmHB128	HD-ZIP
Zm00001eb400190	ZmFOMT4	COMT	Zm00001eb288420	ZmNACTF112	NAC
Zm00001eb413110	ZmCL42025_1	CCR	Zm00001eb378270	ZmBBR4	BBR-BPC
Zm00001eb413110	ZmCL42025_1	CCR	Zm00001eb209070	ZmBZIP84	bZIP
Zm00001eb413850	ZmCL4921_1	CAD	Zm00001eb378270	ZmBBR4	BBR-BPC
Zm00001eb413850	ZmCL4921_1	CAD	Zm00001eb307600	ZmEREB189	ERF
Zm00001eb413850	ZmCL4921_1	CAD	Zm00001eb055920	ZmKN1	TALE
Zm00001eb415980		F5H	Zm00001eb082150	ZmABI17	B3
Zm00001eb415980		F5H	Zm00001eb378270	ZmBBR4	BBR-BPC
Zm00001eb415980		F5H	Zm00001eb051660	ZmEREB142	ERF
Zm00001eb415980		F5H	Zm00001eb145580	ZmNACTF109	NAC
Zm00001eb415980		F5H	Zm00001eb288420	ZmNACTF112	NAC
Zm00001eb415980		F5H	Zm00001eb395380	ZmNACTF29	NAC
Zm00001eb415980		F5H	Zm00001eb156040	ZmEREB126	RAV
Zm00001eb415980		F5H	Zm00001eb105640	ZmSBP13	SBP
Zm00001eb415980		F5H	Zm00001eb102440	ZmSBP5	SBP
Zm00001eb415980		F5H	Zm00001eb370960	ZmWRKY111	WRKY
Zm00001eb416160	ZmOMT3	CCOAOMT	Zm00001eb058850	ZmEREB184	AP2
Zm00001eb416160	ZmOMT3	CCOAOMT	Zm00001eb170540	ZmARFTF13	ARF
Zm00001eb416160	ZmOMT3	CCOAOMT	Zm00001eb067270	ZmARFTF4	ARF
Zm00001eb416160	ZmOMT3	CCOAOMT	Zm00001eb208910	ZmBZR5	BES1
Zm00001eb416160	ZmOMT3	CCOAOMT	Zm00001eb375660	ZmBHLH125	bHLH
Zm00001eb416160	ZmOMT3	CCOAOMT	Zm00001eb061300	ZmBHLH17	bHLH
Zm00001eb416160	ZmOMT3	CCOAOMT	Zm00001eb059460	ZmBHLH47	bHLH
Zm00001eb416160	ZmOMT3	CCOAOMT	Zm00001eb348490	ZmBZIP116	bZIP
Zm00001eb416160	ZmOMT3	CCOAOMT	Zm00001eb133640	ZmBZIP3	bZIP
Zm00001eb416160	ZmOMT3	CCOAOMT	Zm00001eb265630	ZmCCHH26	C2H2
Zm00001eb416160	ZmOMT3	CCOAOMT	Zm00001eb307400	ZmMYB153	MYB
Zm00001eb431510	ZmANDR2	CCR	Zm00001eb103730	ZmMYB31	MYB

## Sheet: Supplementary Table S5
Supplementary Table S5. Primer sequences used for qRT-PCR.
Gene	Forward primer (5'-3')	Reverse primer (5'-3')
Zm00001eb098190	TTTGGAGGTGCAGGTGATAGAG	GTCCAGTGAAGAGACCCAAAGT
ZmBHLH88	CCGTCTATTTCCAGTTCCACCA	GAAGGGGAGGGAGAAAGGAAAG
ZmUMC2381	GGACAAGGAGGAACTGTACAGG	AGCGATCAAGTTCTGCAGTACA
ZmWRKY98	CGTCGTCAACCTTATCATGCAC	CGGTTGGCTACTAGGAAGTTGT
ZmMYB19	CGAACATCCTGGTTCTTGGAGA	GTGCAGGGTTACCAATCAAACC
Zm00001eb234090	TGCACATCCTCAAGTACCTCAC	ACTTGTAGCCCTTCTTCAGTGG
ZmTCPTF16	TTCTGACACGTACTGCTACCAC	ATAAAGGCGCAGAAAACCCAAC
Zm00001eb308860	CTCTTTGTCGACTCCATTCCCA	AGGATGCAAACGGACCTTACAT
